# Supplementary material for: ReportAGE: Automatically extracting the exact age of Twitter users based on self-reports in tweets
Source: PLoS One. 2022 Jan 25;17(1):e0262087. doi: 10.1371/journal.pone.0262087 (PMC8789116; doi:10.1371/journal.pone.0262087)
Supplement: S1 Dataset — (TXT) [file pone.0262087.s002.txt]

tweet_id	class	age
1112273204582801408	0	0
993749367512170496	1	21
847896906407624704	0	0
550649598206050305	1	19
742508883630030848	0	0
937010210681503744	1	19
1087691319961624577	0	0
611199473440698368	0	0
901471361230675969	0	0
1154813307699847168	1	22
978887051868278786	0	0
911771624462012416	1	28
918602692749959168	0	0
846725163613917184	0	0
944287488830574594	0	0
1042761874629189633	1	38
820722461079732231	0	0
789318898839490560	1	20
1154457685489676289	0	0
740757715572555777	0	0
1011501742104633345	0	0
916771381748084738	0	0
1050400597768323078	0	0
979538828003332097	1	18
804329166137163780	0	0
754648780650188800	0	0
528290793791164416	1	20
960791321475772416	0	0
621862935695106048	1	24
913442683884064768	0	0
958081400040812544	1	19
654364764181819392	1	18
1057530107777056769	0	0
804993941934374912	0	0
878984725217632257	0	0
814962626291712000	0	0
586634659632652288	0	0
869183555091476480	1	19
1112568005429465088	0	0
1138095038695710721	0	0
1016125570453790722	0	0
877896977614200832	0	0
191555551208022016	1	16
1080466409002622976	1	46
585597081097805825	1	19
977243918596231168	1	21
503244117712048128	1	19
806960555776995328	0	0
929494796426731525	0	0
846431799387533312	1	20
993172839581798400	0	0
869278063007330304	1	24
954042409029177346	0	0
1035873658554724352	0	0
1037018398214041600	1	49
750937241938255872	0	0
758754589025767425	0	0
878458883999649792	1	24
1154390308177641473	0	0
1078193409301663744	0	0
708300756772917248	0	0
858452838250369024	0	0
862502976723845120	1	18
604866707757277185	0	0
823691116897828865	1	30
683082477657784320	1	20
1152916352002400256	0	0
811427929557078017	0	0
867032222758563840	1	20
1041006818686914561	1	21
804509599177076736	1	24
930567446204944384	1	21
762073925903716352	1	20
948906572868177920	0	0
1046802155074723840	0	0
578267715552612352	1	21
983131381592141824	0	0
589849207793704960	0	0
1105836715460173825	1	31
623921842663882753	1	29
473123247567822850	1	21
872863707977703426	0	0
1171088369348153344	0	0
1037306957961543680	1	22
654070293124648961	1	20
993120929671761920	1	19
989650795154034688	0	0
672603735890112512	0	0
1037739602864431107	0	0
1138594894878920705	1	20
1152171893778202625	0	0
896946013235273729	1	21
759759154210758657	0	0
1026204246646112256	0	0
615300557176070144	1	31
1061772494347161601	0	0
809197113129086977	1	19
1037135997350363137	1	33
313466329497755649	1	20
955474677618556929	0	0
1139687251003101184	0	0
808481851086143492	0	0
728684596041273344	0	0
1021396923880787968	1	20
261437301073256448	0	0
800039505004793856	1	16
708292686931894277	0	0
602897964340613120	1	17
859778503004364800	1	35
866483735205687297	0	0
940303719853326336	0	0
804077587928485888	0	0
908167210895626247	1	16
614212235557142529	1	20
16494383897	1	16
882280487015862272	1	22
965083358324604928	0	0
901286379690352640	0	0
1014251404821659650	0	0
1099030001750605826	0	0
581866434160013312	0	0
1059874244253962240	1	29
905989329285246977	1	20
228957071163404288	0	0
1141436066043482112	0	0
960956838954053639	0	0
952337160631447554	0	0
916848173817192448	0	0
642938964131713024	0	0
738002322069028865	0	0
984547911018188800	0	0
846542978189606912	0	0
807215021268811776	0	0
951526997741760514	0	0
1000944456235823104	0	0
1053461735884103680	0	0
764464114907418624	1	16
1094401724020858880	1	15
1040798498067832832	0	0
819686540167225344	0	0
1062981886576709632	0	0
905041117640499200	0	0
635343596913356800	0	0
987472850465386496	0	0
944361359092752385	0	0
947363763086245888	0	0
839747429754875904	0	0
664081286521159680	0	0
1171395539415556101	0	0
724272586713079809	0	0
534399335317110784	0	0
826755293056995329	1	18
870837414343921664	1	64
707238229708242944	1	17
1142482381326053376	1	60
634439626556579840	1	25
408576930599141376	0	0
967530795580739584	0	0
729118408730611712	0	0
818663858936147968	1	48
578150993201926144	1	20
984142703524040706	0	0
955534468420456448	0	0
848361582245629952	0	0
805813098682707968	1	39
790355578711257088	0	0
947075311358836736	1	29
1134181585283178497	0	0
794283887635484673	1	24
888015270471532544	0	0
944181275006353408	0	0
1002798133649334272	0	0
922233927120703488	0	0
896531554016559104	0	0
820377841464463365	0	0
427060717783900160	0	0
1055884763498799104	0	0
927523056532246528	0	0
975073819361767429	0	0
1022314985526124548	1	24
781031480533327873	1	22
1140268854976946176	0	0
1033379273283960834	0	0
961655756310433792	0	0
1040273052578271232	0	0
925000436314238977	0	0
921484024132128770	1	20
942720823256694787	0	0
973768252483661824	0	0
704055843076096000	1	22
1029066495085686784	0	0
720243340243968000	0	0
964610515040223232	1	20
1135176676307066881	0	0
938548983877783552	0	0
703349955507961856	0	0
873158359830155265	0	0
1144413227586994176	0	0
619124768139288576	1	26
691179105405005824	0	0
913877010254098434	0	0
798476241762447364	0	0
804966983116746752	0	0
992045097989693442	0	0
602148681286955008	1	17
683494988618022913	0	0
1151153777681895424	1	27
329757655151304704	0	0
1170368249713909761	0	0
1025236158513598464	0	0
708140687909371904	0	0
5329146453	1	26
743269701023850496	1	20
1147678230599675905	0	0
568812780419198976	0	0
588130083983986688	0	0
809031896210505728	0	0
950487564586283008	0	0
948712928378871808	0	0
953389566030999552	1	21
829070829518348288	1	24
979003439626649600	0	0
899673246165082112	0	0
938884411935870976	0	0
888519782647156737	0	0
928472096400924672	0	0
939482605971439617	0	0
1137434727613435904	0	0
1009556192543346688	1	26
841627296641486848	1	20
746397724841410560	0	0
887179977183154176	0	0
347385218648399872	1	19
820861032482697216	0	0
1059107866970329090	1	23
1101752925435645953	0	0
814371374638727172	0	0
1142820446418530304	1	20
1068565849655648256	1	48
772744891357093888	0	0
757435859742302213	1	20
961246523936952320	0	0
1050898621934125057	0	0
822772951443345408	1	19
1131946815220117504	0	0
324974452121149440	1	29
866484771362418688	0	0
540555677261778944	0	0
1064041078154768384	0	0
514101618229673984	1	31
892517516072951808	0	0
613574358196453376	0	0
1079451592951099392	1	19
877399015968710656	1	20
607168235591606272	0	0
1010371085068570624	0	0
930511261040873472	0	0
527978441585725440	0	0
865904941705154560	0	0
863167630995312642	0	0
666240950923091968	0	0
1070080260618633218	0	0
797625468899889152	0	0
980140695775166465	0	0
529030624758484992	1	20
1131679490013356035	0	0
682010725213048834	0	0
803246640362561537	1	24
746617124701888512	0	0
810503706286452738	1	15
942748404815409153	0	0
722699647219855361	1	20
813594702809178112	1	18
1046086770654412802	1	40
1079008390481887232	0	0
251772497953972224	0	0
672486714753978368	0	0
677642873353986050	0	0
611426686693847041	0	0
826821782833336321	1	24
989358608365379584	0	0
721725356546355200	0	0
799086353455648768	0	0
607864456488427520	0	0
309841349631426561	1	32
966473713070690305	0	0
1035319305733332992	1	22
1015405144912089088	0	0
877164256701038592	1	16
893791925962027008	1	16
683143430428430337	0	0
668159717794009090	1	20
990362936362323969	0	0
453933301104132096	0	0
1042866689782804480	0	0
989555745963331584	0	0
1133717909174308869	0	0
858026525337292802	1	22
943182544115326977	1	21
615732231261306880	0	0
901806058129281024	0	0
695741440224198657	1	22
867151252446212096	0	0
985216924836646918	0	0
975877412247539712	0	0
1095001917313466369	0	0
749952716311494657	1	16
752327950616371200	0	0
853533795080970240	1	29
709412930656206850	0	0
798720106960297984	1	12
879120024354639872	0	0
969019839275765760	0	0
995658727356289024	0	0
1058721253836668928	0	0
1001189735535136769	0	0
1060979468838363136	0	0
1045355881859297280	0	0
780527785622310918	0	0
758359204264570884	0	0
1173967970969763841	0	0
1059250155608854528	1	27
977589762038091777	0	0
800381290084110337	1	18
899798313331032065	1	30
576594721411371008	1	28
1091807601531092992	1	34
994403204250128385	0	0
1039376544991301632	0	0
712981494722129921	0	0
781522617534742528	0	0
1064568768758726662	1	24
988678913176977408	1	20
556672192210272256	1	21
597708352018194432	0	0
1153767030421635074	0	0
1067556393035669505	1	20
695436276959285248	0	0
763451471211876352	0	0
693917393643417600	0	0
605473065665982465	1	21
949292126705242112	1	55
861332527872704512	0	0
1011763694806732800	1	30
880530061027397632	0	0
984077168337702912	0	0
590265039484891136	0	0
304089196786769920	1	17
810502880000176128	1	49
774828157757075456	0	0
902908005188063234	0	0
802698760069357568	1	16
625362975449305090	0	0
934480553012875264	0	0
1032992751363805185	0	0
994706345981964291	1	24
609178101608771585	0	0
1048381920457965569	0	0
241978424397279232	1	21
936824892871151618	0	0
427289906654613504	1	19
936859372679938048	0	0
1044173060432175105	1	25
720004848410890242	0	0
887350433622224896	0	0
825835744476422145	0	0
1104556927466590208	0	0
996703449306882048	1	59
426442609574555648	1	26
1049285822690856961	1	27
701098201458221056	0	0
1052064426076106752	1	22
621760504927780864	1	21
929640378864562176	0	0
1036282993588019205	0	0
936881130833244160	0	0
981112398584172544	1	51
687132066035662848	1	22
936901932030894080	1	19
810238256696606720	0	0
830763469934825472	0	0
865640436869644288	0	0
174917376666640384	1	20
678260790789468160	0	0
454870751833624576	0	0
612609073096228864	0	0
552104290605494272	0	0
1050458034554703872	0	0
692665870645067776	0	0
948588236053667841	0	0
919995206174494721	0	0
711955136709599232	0	0
1066912916530757633	0	0
759833305290186753	0	0
896580521563635712	1	18
1130394678107312128	0	0
1027496178907312128	0	0
1069096300988284928	0	0
1027225813534404608	0	0
597289013880426496	0	0
1058458009922400257	0	0
740917958948573185	0	0
1034492745510002688	0	0
1032068616177557505	0	0
1087402173401419776	0	0
614893690587357184	0	0
1065221053511843840	0	0
973560904179691520	1	21
588022278031601666	1	16
868174322497708032	0	0
854309638933762051	1	21
995868688418000896	0	0
1058037572314849284	0	0
869244913338155009	0	0
732973807195955200	1	20
618900636772499459	0	0
745413651264217089	0	0
620122037256761344	0	0
857408649844715520	0	0
824863930019221507	1	20
1033879175151661056	1	20
722509023585538053	0	0
1060320130926731264	0	0
613050453362749440	0	0
897315031003607041	1	22
977459015226675201	0	0
583723279988498432	0	0
993282886961950720	0	0
724679280744083457	1	25
980060009957601280	0	0
828408122230312960	0	0
565607896160165889	0	0
873252054399148032	0	0
911804744095748096	0	0
884377991433912320	0	0
1093614642490982400	0	0
871565590577545218	0	0
1032850002446639105	0	0
718199519964344321	0	0
426584002234183680	0	0
874890406999322624	0	0
840986879524818946	0	0
390112114524045312	1	23
879722093037989890	0	0
769517498781892608	0	0
686794529547137024	1	23
1001626482551091200	1	20
984465077872025600	0	0
1125679805293195266	1	19
819755651052273664	1	29
683538345100619777	0	0
595293126505439232	0	0
1009296588848746498	1	20
1061187294873423873	1	25
639349876074135552	0	0
1049122006418018305	0	0
726091501177081857	0	0
713223498122919936	0	0
984141621364252673	0	0
1147765287556698112	0	0
693972267726819328	0	0
927219465003175936	1	24
688999295383646208	0	0
929591851065098240	0	0
971474488939499520	0	0
1008865171824095233	0	0
663796645398773760	0	0
837525504387235840	1	22
1149929068650848256	1	17
923303921204056069	1	21
1153650089006645255	0	0
955637083967668224	0	0
1039098782011535360	1	25
781213164020969473	0	0
901807949244317697	0	0
821720402200137729	0	0
756536037988528129	0	0
906231736861851650	1	20
679835123773132802	1	50
1021105307076956161	0	0
360924968227323906	1	20
746895522326151169	0	0
885389304863784962	0	0
741452999952715776	1	20
966703448971497472	0	0
1033002239244349440	1	32
804808887929098240	0	0
399442418530930688	0	0
985979208500482048	1	22
841807546637770752	0	0
1040593501300383744	0	0
1151707654927970305	0	0
983379614046310400	1	27
1044060648337035269	0	0
677528817695637506	0	0
672321463412793344	0	0
1087798750846902278	0	0
838139824309735424	0	0
1085321538910502912	0	0
1030127122982027267	0	0
1034966062805274629	1	20
915442733971656704	1	19
718211748097077248	0	0
1143972216121544706	0	0
729403192732209153	0	0
1044250895809204231	0	0
1042709808678203392	1	17
879776623222038531	0	0
846470670947094529	0	0
885877165283266561	0	0
683360309516472320	1	20
721815525685387264	0	0
233316882084687873	1	20
797173901973454848	1	18
861778536931229698	0	0
741828735284826113	1	35
841169273594740741	1	20
781823229912453120	0	0
979268621598896128	1	39
1141558707500781568	0	0
882971809175539712	0	0
1127460825470386178	0	0
893145268962697216	0	0
898958633223901184	0	0
683189567751499777	1	20
1016644816808108033	0	0
1101169388697341952	0	0
597626231824064512	0	0
684187393910378497	0	0
1005907624464875522	0	0
1077441921218473984	0	0
873310862739689472	0	0
854354249463070722	0	0
968739734188122112	1	18
1045429854261444608	0	0
1123991334984011776	0	0
640716690691620864	0	0
978147859592773633	0	0
1030809385285636096	0	0
932347389473681411	1	25
468989470482919425	1	19
949043828098519042	0	0
1009042172937736192	0	0
976887996258701312	0	0
800881205340053504	0	0
614656628504326144	0	0
649234357723394048	0	0
604546451645931520	1	13
409505991563026432	1	22
608095709288480770	1	17
1024729910311448577	0	0
846087478897340416	0	0
1151149495855398912	0	0
843972104710242305	0	0
784204822543265796	0	0
1145432631905017856	1	31
577658540220768256	0	0
584460989174784001	0	0
603154218913034241	0	0
1051994535302258693	0	0
860160488839172096	1	18
512115853484388353	1	21
428857753780891648	1	17
1129066700337496064	0	0
842449865942679553	1	20
899385293710569472	1	22
822250718656659458	0	0
1098694623533416450	1	26
692905182552719361	1	17
568087548905390080	1	17
1049897373567279105	0	0
1068734131234906112	0	0
1055056484931956736	0	0
893345152617652224	0	0
959127994227937280	0	0
1022365032959631360	0	0
700004826109779968	1	16
968608715774468097	0	0
1055369270996066304	0	0
946330385180430336	1	33
791425246670622720	0	0
753347663135776768	0	0
645665495463530496	0	0
717345525880586240	0	0
884494638777806854	0	0
937519982308741120	1	59
858738671884926976	0	0
818128738261078019	0	0
1047916823113596928	0	0
1007372916877680642	0	0
610874049959436289	0	0
590743768946573313	0	0
947532519712415744	1	40
502671159989895168	0	0
820801314921644032	1	49
838895465567555584	0	0
1062244965391196161	0	0
903979874477522944	1	24
484344144425259008	0	0
831288050823028736	0	0
806526923086196740	1	22
1006539154983964672	1	20
989663920578326533	0	0
694084817693102080	1	20
374373600859389952	1	20
951290031582470144	0	0
628779426109480960	0	0
900793431492104192	1	36
870065392357715968	0	0
941148547184857088	1	20
708053573855105024	0	0
855008876999184385	0	0
917702911362240512	0	0
950268334196457473	0	0
880020609312358400	0	0
992718503281967104	0	0
1010271284188663809	1	22
1133454162941947904	0	0
1099917966886481922	0	0
825457982687236096	0	0
807668731815948288	0	0
1030711999456571392	0	0
876213997523152897	0	0
526567387819409408	0	0
962351413429985280	1	40
1139220114581196800	0	0
1091698570053459973	0	0
694036693897330688	1	20
701189679224377344	1	20
760492383222005760	0	0
872901848092618752	1	25
561391718554415104	0	0
926059959434883072	0	0
1127685883325497345	0	0
665562262833229824	0	0
1025406812319870976	1	21
923997871770185728	1	20
1146887973381783552	0	0
1129789427587452928	0	0
1017046825252114432	0	0
1067817642109648896	0	0
738460241130598400	0	0
1016781068236705792	0	0
1131419141166882816	0	0
608634359382454272	0	0
274754251530592257	0	0
568169011885838336	1	20
962558479591383040	0	0
1140667979929128962	0	0
666773389072162816	0	0
751241667831689216	0	0
749368392151359489	0	0
1039485806581305344	0	0
1009878721271095296	1	24
589431852844371969	0	0
1147211039672586240	0	0
745720357349363712	1	45
1099012402882854913	0	0
988427107586818048	0	0
795165799258333184	1	22
751811178817544192	1	37
848959714448822273	1	25
711727970365399040	0	0
899256060317388802	0	0
888928723348729858	0	0
962019021443878913	0	0
1031714844997693441	1	21
708934489674784768	0	0
869612061214482432	1	25
898808304012414976	0	0
958128451491434496	1	18
880195302099218432	0	0
831988708136124425	0	0
751824931952926721	0	0
968339020475457536	1	20
1046791191784710144	0	0
859440299411636224	0	0
880433679763468292	0	0
957435248329068545	0	0
935944800729214977	0	0
1024584258042572800	0	0
752641701349437441	0	0
919686885630402560	0	0
732564909335187456	0	0
1004788527794737152	1	31
715495538343280640	0	0
814675958208860161	1	29
672205158588248064	0	0
1004334361808900096	1	25
259660459697897475	1	20
1024767408999948293	1	18
1042845019416272896	1	21
1058720705754423297	0	0
207661458950066176	0	0
972853377460731904	1	38
848624770484666368	0	0
893255481187332096	1	20
1135491783985487872	0	0
940056218977968128	0	0
1033161375613419520	1	20
964989467072303104	1	22
1141350558198042626	0	0
841427542108188672	0	0
746668597200707584	0	0
451004735508987904	1	18
1045770470279114752	0	0
956542251550703626	0	0
848805839133659136	1	21
774077220390375424	0	0
825580788372566016	0	0
777529054001893376	0	0
1128316341851697152	1	40
1010723880627924992	0	0
930181728278216704	1	31
277448859670700033	0	0
584332129372340226	0	0
722767150323208193	0	0
969020887663071232	1	23
744875976824336384	1	14
727439651133255680	0	0
867000397835243520	0	0
948756290972672001	0	0
975527405229047808	1	39
848444619083743232	1	20
762916844369879040	0	0
932159790041538562	0	0
996956790100316161	0	0
802632507615232000	0	0
609471409631334400	0	0
622946143341801472	0	0
917877126971428866	1	21
714984254367604736	0	0
767697043326369792	1	18
741520340690436096	0	0
908566395096412161	1	20
570442733250342912	1	18
932391552416174082	1	20
567222988417028096	0	0
804340161089826816	0	0
938066487746678785	1	21
779948139402911744	1	21
928271891726569472	0	0
1125243284392116224	0	0
1108075137511968772	0	0
495316568956751873	0	0
950336553322196993	0	0
864769447835430912	0	0
1011270301051772938	0	0
971138333987430401	0	0
782056455172136960	0	0
919923875667902465	0	0
984454240407080961	0	0
998223761181675520	0	0
1028660568205344768	0	0
906890397884043264	1	24
900008735946493952	1	22
608853779547615232	0	0
663700600018874368	0	0
1064478069367455744	0	0
716082954821304320	0	0
1002648915710128129	1	22
867726106681499653	0	0
609401519046144001	0	0
1059927116958130181	1	20
739544277152366592	1	24
999351078238998528	0	0
277466391874002944	1	21
811808838190067712	1	22
1151893585798795265	0	0
851011323420749828	0	0
1019593373848612864	1	34
642148257058021377	0	0
734505159347208193	1	18
583831140726870016	1	18
1065285081080696833	1	24
1034905018460250112	1	20
701110393872101376	1	16
908668855874146304	0	0
515660719170523136	0	0
1052535149575823360	1	42
1062029281830858754	1	18
1037184857569284097	1	20
999858752730742784	1	22
1021970094971219968	0	0
867795038016864257	0	0
772518977750740992	0	0
884030757156655105	0	0
981683923481694208	0	0
462827899414794240	0	0
672340362887880704	1	21
1177879962453336064	0	0
715742691863048193	1	20
404058172454731776	1	24
871459702462447616	1	19
633886220750196737	1	18
873606613235642370	1	32
1028776752087265281	1	22
927791785904091137	0	0
1005044376316403717	0	0
978367637636890624	0	0
999392245009801217	1	20
1128758059403239430	0	0
1170260799522082816	0	0
584009889359474690	0	0
1019059740440027137	0	0
1139069023163785216	0	0
678199839562199041	0	0
926675416806559745	0	0
888011628922499073	0	0
1107861254843060225	0	0
593239100125270016	0	0
601263708325679104	0	0
682239970883403776	1	20
950782694283124737	0	0
1038221549411688449	1	27
817990537886081025	1	39
872683327253352449	1	69
746022410151931905	0	0
857233485555224578	0	0
1036854556112678912	1	20
1062457967130357762	1	23
664177732436271105	0	0
886311477233295361	1	35
1001620596587974656	0	0
1063864109194780673	1	35
845767821489389568	1	20
817524753057640450	0	0
894229262676439041	0	0
503276483125997568	0	0
1027003276997402624	0	0
597027247367688192	0	0
1051760074618630145	0	0
1054121958948782080	0	0
781398268999831552	0	0
631323860017659904	1	17
1146061804772065281	0	0
966410799097917440	1	19
1038581253807591424	1	22
1095355161407418369	0	0
1176164651509223426	0	0
1093562396453556231	1	41
1128126125975252992	0	0
643645803874136064	1	27
640567353793613824	0	0
809221844989595651	0	0
760217516148940800	0	0
1042464120413581312	1	30
1040184303596912640	0	0
1145027615016837120	1	25
994709649327828992	0	0
445616711866548224	0	0
773272945477218304	0	0
943910516296245249	0	0
873157669288382466	0	0
934957990486204416	1	20
1063654931599671296	1	21
906572307828805632	0	0
809053026539347968	0	0
989083056119087105	0	0
585950015035584513	0	0
692032687318511616	0	0
467700574457442305	0	0
907624311	1	23
968818335692541953	0	0
1087937454282289152	0	0
638973605485932544	0	0
1036066279784939520	1	27
202704912121999360	0	0
597950690527444993	0	0
818576043501965312	1	19
1138184172584013824	0	0
1045350045149745153	0	0
1019424925969461249	0	0
1044280322991501312	1	18
726376973887479808	0	0
688492548055281665	1	17
780442932373495808	0	0
693898921916174336	0	0
1063924535412572161	1	32
605097885206614016	0	0
1021255733487259650	0	0
855142555629080576	0	0
802573867051061248	0	0
664996719629848577	0	0
653308672647503875	0	0
417862585942568960	0	0
838500752347787264	0	0
988470344477442050	1	20
864498685861916672	1	30
869560123974443008	0	0
896760249314619394	0	0
896130239998287872	1	20
722930123498885121	0	0
763178963174772736	0	0
825527453506498561	0	0
1033064889261023232	0	0
943990646578200576	1	23
986370619359936512	1	17
812345157483974656	1	21
880847445407784962	1	29
823549623277146112	1	20
861296715126722561	0	0
837341286453530624	0	0
855833850601238528	0	0
971506188310499328	0	0
1037038279139512321	0	0
699770169581838337	1	20
1045563020510986240	0	0
1069621012612956160	1	31
699786831060045825	1	31
782853937149906944	1	30
817931008301527040	0	0
599779256063823873	0	0
892559111518277633	0	0
904913504724934656	1	17
593552325748228097	0	0
741916203321593856	0	0
759420982411063296	0	0
870152279214641153	0	0
1131383338579767297	0	0
597305312853397504	0	0
708467174185111552	0	0
840557000803119104	1	20
843075945418383365	0	0
733154001114386432	1	20
610278227383353344	0	0
846092505724719105	0	0
967088881815425025	0	0
808304993392529408	1	18
978065907812569090	0	0
909522084333785090	0	0
725711945991516160	1	23
805059075671265280	0	0
1093148520503234560	0	0
821983058211508226	0	0
908069318151360535	1	44
1007838516909412352	1	20
1156292039157436417	1	20
511052929110118400	0	0
951842036629561346	1	20
875119488546504704	0	0
625650627587084292	0	0
789161555241730048	1	25
1011679108001038338	1	21
1050953532608638978	0	0
1012910671275622400	0	0
1051244953131716608	1	29
624277876494454784	1	20
951366127082291200	1	18
592900963800846337	0	0
819240579905290244	0	0
605960385523380224	1	17
1010467007798661121	1	18
921424755218989056	0	0
776826512905469952	0	0
367114166412120064	1	19
676959080628551681	1	15
868130755037323265	1	21
757307159910559745	0	0
1047764702326132736	0	0
376741267469635584	1	20
946811400944529408	0	0
589787685721485312	0	0
890927495033233408	0	0
748185991517634560	0	0
229742971178868737	0	0
934999148138557441	1	17
1148380885584162816	1	22
866751456526860290	0	0
763218211114393600	1	19
859115058734956545	0	0
543542258570506240	0	0
943678617053286400	0	0
818347032586768385	0	0
880874413423550464	1	20
1042844466816733185	0	0
1068699193730973696	0	0
883852114493149185	0	0
941305349449175040	0	0
900587910612869121	0	0
644336009451171841	1	21
706907262594453504	0	0
766830910129963008	0	0
615108115961217024	0	0
700052326619320320	0	0
738209038362517504	0	0
1177149881036787712	0	0
851501421044408321	1	19
802017333254430720	1	16
1098811707508572161	1	30
1048590340351913984	0	0
1041850454530056200	0	0
1086125724669538304	1	20
891689875010764804	1	18
600847524333780992	1	16
694194677826736128	0	0
983696602396176386	0	0
1143122550857359360	1	20
1032673170573029376	0	0
894757307942182913	0	0
397730229265104896	1	20
1042647669364142080	1	22
1024513559173242880	0	0
1087525670123651072	1	20
1045783147609174017	0	0
957766940755361793	1	13
700853962937794561	0	0
1027966967267909632	0	0
1014857464628604930	0	0
1042432818557669376	0	0
1034473560226639879	1	29
822269534300049408	0	0
710136569902927874	0	0
1141187322857304065	0	0
810162582464118784	0	0
1147994299570671616	1	19
1145393085716881408	0	0
690177978433671169	1	21
989679734475894785	1	21
851595068217720832	0	0
639871995635740672	0	0
886747851463811072	0	0
606301703625768961	1	20
1129061698252529665	1	21
754383499319140352	0	0
981677296565280773	1	20
729160094911451137	1	30
1106802040393617408	0	0
683943732991758336	0	0
397527266823254017	1	20
1175092394498281473	0	0
586292434130309120	0	0
641873584609038337	1	15
1013074520507342848	0	0
982809322454421504	0	0
917143212690636800	1	20
842673841411428352	0	0
1029974568482557952	1	20
561553471472533504	1	23
844883023640211456	1	26
973211849293553664	1	19
877547038476562432	1	20
723067659655344128	0	0
930102472302981121	0	0
917990664692031489	0	0
948336230080552962	0	0
984425628895272962	0	0
986325037199261696	0	0
1027011653576142849	1	15
877559849218957312	0	0
473301769255399424	1	24
901179622540300288	1	20
937611564097536001	0	0
977049935400128513	0	0
1101120617322037249	1	20
959081073849323520	1	38
793485232645279744	0	0
978827459222159361	0	0
1043099421796442113	1	18
707618196610748416	0	0
949336094377758722	0	0
811969840231698433	0	0
914441094867365888	0	0
954371453843099648	0	0
875264612240936960	0	0
1007835907725119488	0	0
1021590470110130176	1	23
864642862260137985	1	18
746157371584569344	1	23
479659593413718016	1	20
864989616994226177	0	0
981561702012485632	0	0
1049239292617347072	1	34
932026105212559360	0	0
22009221587	0	0
946623542740779008	0	0
850845012862525440	1	18
907792839874170880	1	20
444316922050383872	0	0
979469723346882567	0	0
688047422807879680	0	0
763169249191792640	0	0
953400355202699264	0	0
1127027977504608256	0	0
1054010183964393472	1	18
1126830241249484800	1	40
821784504960483331	1	17
700233264687136768	0	0
1050917902235262976	0	0
779905036482666496	0	0
883803761218654209	0	0
562732501349990401	0	0
747750442411532288	0	0
751296199781650432	0	0
710172733175435264	0	0
1096261797185609728	0	0
991323988545568771	1	24
1064938964153438210	0	0
953904514658111489	0	0
792590103361093632	1	19
913235826464690176	0	0
1058400492554842113	1	64
579306120805642240	0	0
1036927518710882304	0	0
894223218831130624	0	0
759309155710734336	0	0
985291457413173248	0	0
754535972369408000	0	0
811232928768335873	0	0
963070701425983488	0	0
1136603393164795904	0	0
884265884629336066	1	22
963681668069580801	0	0
610162813462573056	1	28
533309823878983681	0	0
1048931755816837120	1	25
939083771252498433	0	0
804577188267823104	1	31
888060422141726720	0	0
1126099736107323392	0	0
1137087516547399680	0	0
759960462855405568	0	0
1171827619542601728	1	21
681891065796796416	0	0
1102751168458047493	0	0
1057761163746914306	0	0
983758858391838720	1	18
949444506004414470	0	0
949664859049938944	1	26
1131447121381646336	0	0
762178718156468225	0	0
666044494538604545	0	0
831021540816793600	0	0
1043808485677436928	0	0
990691198884073472	0	0
516289715251970050	1	28
711223687534546944	0	0
1135529412286394368	1	42
570087790383407104	1	20
952625801203257345	0	0
779124775964676105	0	0
1126515655870767104	0	0
611662927259570176	0	0
760146751747715072	0	0
689846380404285440	0	0
1019964007191638016	0	0
898274997956820992	0	0
924114430195044355	1	24
825870769716596736	0	0
973173305384595457	0	0
1039534584231161856	0	0
794884624027648002	1	20
518969695656239104	1	20
787509337556000768	0	0
663459702332755968	0	0
752794843752038400	0	0
851347923405295617	0	0
667756468863639554	0	0
1011405015485992963	0	0
740984966062952448	1	19
1068330511238606849	0	0
1066422716738281473	0	0
982787430066638848	0	0
1137801934373392384	0	0
796236168836722688	0	0
956508019906490369	0	0
690900634636304385	0	0
887884414075641857	1	18
848038157618741248	1	19
792822676213477376	1	20
1015243894647349248	0	0
896076365048369154	1	19
648796623020101632	0	0
1033543380981231618	1	19
333726223828140032	0	0
855787454879727618	1	21
998151380325011456	0	0
640343691249319936	0	0
665224629720621056	0	0
645406585293045760	0	0
855482315073388545	0	0
846800827075497986	0	0
956165126759112705	0	0
894100144421031936	0	0
1050009382430359554	1	19
914799968879284224	0	0
838306312186445824	1	30
975192075368091649	0	0
1048592697303261184	0	0
642719383819829248	0	0
1125376442219532288	0	0
605837722675118081	0	0
886820634826854400	1	22
278610286792044544	0	0
1007746332386308098	0	0
1012544794738872320	0	0
1092498438154080256	0	0
1054698036188901377	0	0
1156510201698299904	0	0
948987081153482755	1	17
1059163792410624002	0	0
768101494826541056	0	0
1170585085462175744	0	0
961508831560744960	0	0
691489759093325825	0	0
1014166291266097155	0	0
610786448405610496	1	29
874416964076163072	0	0
440940407778992128	1	21
1134027526018404352	0	0
964895149229858816	0	0
589456156071960576	0	0
356140796854018048	1	20
1030791140214157312	0	0
1053807860898021376	0	0
964124114100342784	0	0
917467994271264768	0	0
973454362423914496	0	0
661027373349888000	0	0
773853169076015104	0	0
555548938443685888	1	17
605438366851530752	0	0
943242261701181440	0	0
999824922477199360	0	0
1046081605499015170	0	0
1027897904864919554	0	0
981600907778494464	0	0
906030305261240320	0	0
1008841295018766336	1	20
689910419822112768	1	17
892470166570717184	1	21
912165351466598400	1	18
835881186853548037	1	22
955486176479141888	0	0
1050421601131552770	0	0
232264417721610240	0	0
950902524130856960	0	0
753288195467608064	0	0
820113213589245953	1	21
395547004862226432	0	0
944597760036298752	0	0
440530598596079617	0	0
866078011984052224	0	0
972852316624756737	1	15
969345476054212608	0	0
948947912821796865	1	21
397278541349670912	1	20
905535510038368260	1	36
1099912162875719680	1	19
624250117403447296	0	0
1104080445413777411	0	0
1156018331452788743	1	18
860119211418451968	0	0
1101188565067796481	0	0
876558768846385152	0	0
993253256099958792	1	22
686932384311316480	0	0
766755785942499328	0	0
639664394851385344	0	0
948944916117204992	0	0
864088271881633792	0	0
290431177859420160	1	19
913516883093139456	0	0
911393047988129793	0	0
1028734461033283585	0	0
1026641048825524225	1	20
779862297997144064	0	0
724970124625739777	0	0
964189160797016064	0	0
1098295007008542721	0	0
1048781823646584832	0	0
1064182226693296130	0	0
862818204372144130	0	0
805338976693420032	0	0
1012841852788080640	1	19
722808333527166977	0	0
979580462577397760	0	0
950496595757318144	1	31
812179125427388416	1	23
999679262872371201	1	20
1047310974175338497	1	28
1126593653114380309	0	0
1062043951249666049	0	0
787977605039267841	0	0
668289257992138758	0	0
908835289606565888	0	0
992138613688274945	1	21
773590998060404736	0	0
599284041561579520	0	0
793481278658113536	1	17
931633383938998272	1	20
864851419882565632	1	17
763160545990107136	0	0
1027913373407686656	0	0
600069586982014976	0	0
946842895612563458	1	37
908420548916637703	0	0
584868992608776192	0	0
899713251432439810	0	0
964522311209676800	0	0
983005061491064832	0	0
802651050633269248	0	0
1060682683494420485	0	0
547536904455847937	1	24
724250965080178688	0	0
807426480049360896	0	0
952901614737780736	0	0
1042654095746785280	0	0
1013187960135614467	0	0
1046582238266019840	1	35
912616595683446784	0	0
1145131117843902464	1	17
441612076881297410	0	0
1051955762447159296	0	0
957677113544495104	0	0
6874017908	0	0
1025764823513083906	0	0
774110404670660608	0	0
678619491874525187	0	0
570374572576526336	1	24
1037808139079430145	0	0
1047868125629300736	0	0
696547357559685120	0	0
895553737485303808	1	20
679206347343294464	0	0
987080733759025153	0	0
743160628156628992	0	0
987418570031353856	0	0
715774385722900480	0	0
747517419472707584	0	0
902248809677422592	1	20
1087497002043260928	1	18
801498116163829764	0	0
952948906249342977	1	27
593516781232226304	0	0
587428117121228800	0	0
1008858804723900421	0	0
615096878313701376	1	19
909780225374003200	0	0
647300598740729856	0	0
1050187204151140353	0	0
691165980551094272	1	21
799099355420499968	1	29
589396277483438080	0	0
950302157470871552	1	25
1052005423702781957	1	20
738175232255483904	1	17
1101338263980105729	1	22
742526872114892800	0	0
1007816215102812160	0	0
638562438766571520	0	0
507372856897187840	0	0
787721981928075264	0	0
756575555831508992	0	0
881708716525060101	0	0
886827032528658432	0	0
578627502802919424	0	0
913814424300998664	1	19
809507320006868993	0	0
1010991166270124034	1	21
570775770915868672	1	22
893776600298385409	0	0
1003012741882372096	0	0
810057532995751941	0	0
820774103808442368	1	19
833700249621323777	0	0
970768293312303106	0	0
1172457574660235264	0	0
948333150723330048	0	0
576662475765989376	0	0
403194273752825856	1	16
332628692985597952	1	20
819720304725372930	1	18
885836353270894592	0	0
1009589488790667265	0	0
1000184470941597697	0	0
926715547231965184	0	0
831349309740298240	0	0
885523977820676101	0	0
603051939975274496	1	21
639366779115020288	1	19
954071359734321153	1	30
878171761585655808	0	0
1020083854638493698	0	0
1015725837084184576	0	0
641792585267302400	1	20
1088759485630504961	1	23
862353129647386624	0	0
848262391167168514	0	0
857558900446552064	0	0
887801948170326016	0	0
1168224456545693696	0	0
869092810586071040	0	0
799556514113605632	0	0
963361868999024641	0	0
998970332303314945	0	0
448880621763313664	1	21
961958977813794816	0	0
1138643590735966209	1	40
1031359973551480832	0	0
751990321387597824	0	0
1006355973693374464	0	0
774049990977003520	0	0
583111591966691328	0	0
829699948774031360	0	0
662429193242869761	1	17
824150816537899008	0	0
847804569207922688	1	24
853553587619848192	0	0
810154687316037632	0	0
1106432116152139777	1	20
1012508848362610689	1	18
1051924450160115713	1	20
1029045870535299072	1	46
889754204998320128	0	0
1148414196813619201	0	0
928436458452606977	0	0
981390046325592068	1	26
745808320565379073	0	0
825787615819362304	0	0
945363107219673088	0	0
726258287662878721	0	0
1130608252184453121	0	0
857103526794854401	0	0
481492610301718529	0	0
950397079469338624	0	0
988593881553006601	0	0
1071207108073394177	0	0
874734258514010113	0	0
1148249524017627136	0	0
934648539740860416	1	21
830453051924295680	0	0
856553248093810688	1	28
771425282532270082	1	20
722560639588286464	1	16
865585902671855616	0	0
624056257121488897	1	25
777717196546043904	1	21
896042224617750528	0	0
599178392647241728	1	47
1056547388444364806	0	0
934670442736046080	0	0
712464973516001280	0	0
975337306692444160	0	0
672528192280875008	0	0
957100343858552832	0	0
1047123885852889088	0	0
912368859113492480	0	0
780974475248402432	0	0
1141175083899244545	0	0
585983768332238848	0	0
762677282909675520	0	0
886431888511991809	1	21
993285888435150849	1	17
884790429371310080	0	0
1056320224499326981	0	0
877231807011401728	1	57
1041590096791625729	0	0
848521473316851713	1	19
881445621898641409	1	27
1078593790665940992	0	0
710128512808529921	0	0
929838762909163521	0	0
700180617783160833	0	0
670754529978118144	0	0
1124385919761432576	0	0
1068377918613663744	0	0
1042382917723480066	0	0
813167459377168384	0	0
1092896706352443392	1	17
797501538096844800	1	19
899451481060818944	1	19
1132341330204606465	0	0
741088299264159748	0	0
810589673617760256	0	0
888510811043508225	1	14
943590169634115584	1	21
750567108812079104	0	0
588330865538678784	0	0
842050579090296833	0	0
429160961917063168	1	28
809080283643473920	1	31
831901119794274305	1	17
1093747183684337665	0	0
890787603682742272	0	0
704883644725211139	0	0
1144594817625681921	1	19
1052961472760999937	1	20
989808307727667200	0	0
959585416977448960	0	0
780008696067846145	0	0
1095881117960425473	0	0
973960392421539840	0	0
810888106631106562	1	21
834048575176847360	0	0
606272600679915520	1	17
778732649531650050	1	24
805339398145445888	0	0
851266707708444673	0	0
729236206697992192	0	0
939330324181512195	1	19
1136783132613496833	0	0
800395022600433665	0	0
688495832098836480	0	0
966687837881012224	0	0
718370207853621248	0	0
899681953527586816	1	21
707766776075935744	1	26
1140725462886440960	0	0
1058165562453512194	1	20
667689634785181697	0	0
947836114466983937	0	0
956165416585490432	0	0
910702615163531264	0	0
748558674742902784	0	0
981262174562766850	0	0
983530017589268480	0	0
949037411279036421	1	21
538923762041618432	1	19
784361634672279552	0	0
1080824019157438464	1	31
743467865194389506	0	0
796100864784089089	0	0
948409292851425280	0	0
431501368986439680	1	20
856405556889739269	0	0
945191888457424896	1	19
945261106964123648	0	0
770364120508035073	1	17
955193414206787584	0	0
691477151783190528	0	0
819749046990544896	0	0
817584660297424896	1	19
782829082840932352	0	0
878188724097490944	1	17
461604462629781504	0	0
984641307107880966	0	0
585866485433761792	0	0
668285410166988800	0	0
942637084828950528	1	23
858055579276906496	1	16
994740359405109248	1	23
369282287025680384	0	0
891080480753418240	1	21
862746165938442241	0	0
764559199334305792	0	0
1133746501723860992	0	0
903506286351982592	1	20
859873164159012870	0	0
587276241360838656	0	0
751844640400166912	0	0
1042378741975056384	1	22
975806833142071296	0	0
717553529817141248	0	0
206533397072457728	0	0
998920160730808320	0	0
947532268796628992	0	0
969860240295518209	0	0
1170795546275131392	0	0
938949986800332801	1	21
719423073712218113	0	0
1040068558611460097	0	0
972949599165079552	1	24
530533047532548099	1	16
760704577087963136	0	0
836977826020589569	0	0
856024344337694720	0	0
948899691500097536	0	0
862780110382006274	0	0
664515481974538240	1	20
448121495882330112	0	0
963098894669438977	0	0
947972862937354240	0	0
970362148802252801	0	0
710397790833106945	1	28
757388613277609985	0	0
848351460903575552	0	0
316277681568223232	1	22
663179911285374976	0	0
1000829680004497408	0	0
912009259545776130	0	0
611987121788821504	0	0
1077835109187883008	0	0
709023301138575360	1	17
1155952338281984000	0	0
997655789593677824	0	0
1079769391187853313	1	20
893111250158309376	0	0
1045409720847069184	1	19
1016722039548375040	0	0
837152938141319168	0	0
811410943099932672	0	0
905507246947360768	1	20
913576125959475200	0	0
985186359655718913	1	20
1176524401187184641	0	0
728626790172741632	0	0
1083344754337697792	1	12
976510131377725440	0	0
978947530057814016	0	0
878328017877032961	0	0
676450042107052036	0	0
815992420701786113	1	23
1063871641048899584	0	0
763200555485462528	0	0
977671997596618755	1	32
1089263304684593153	1	20
599743269560393728	0	0
772153523870064640	0	0
860125241833664514	0	0
601433955145883648	0	0
590650256943099905	0	0
1067774247987220481	0	0
883750012814934016	0	0
893303994201911297	0	0
1053523139651604481	0	0
663824885614006273	0	0
1041053981492035584	0	0
973585497749639169	0	0
1043489664097771521	0	0
937147380427767808	0	0
980903878244913152	0	0
836673853589839872	0	0
1124317928629760000	1	24
1095664942961909760	0	0
1096637174454341633	0	0
715590373230428164	1	19
954462689690112002	1	33
857850036243243008	0	0
983795633243992065	1	20
778422638494490624	0	0
962882711999385600	0	0
922506707850465285	0	0
1039419246130999297	0	0
499229798166953984	1	19
979065858038403072	1	19
1049389259424194560	1	20
814537536190169089	0	0
1001940263273746434	0	0
610662912911392768	1	27
973166303845470208	0	0
474025538068418560	0	0
654090278731517952	0	0
717159525887782912	1	20
877936724399112193	0	0
970125691860627456	0	0
886254647282769920	0	0
1126483695270092800	1	20
685654715422642176	1	20
610624929285951489	0	0
605055573038612480	1	18
898521620297375744	1	19
821375769796546561	1	18
141848607857971200	1	24
608998545971097600	1	25
1005570606530813952	1	20
608728827037134848	0	0
872050734417797120	0	0
1178590121072816128	0	0
611130359711862785	0	0
464653678159228928	1	20
648371287941758976	1	20
1138101137217859585	0	0
964194937498578944	1	20
1132068322974076928	1	20
1043301237075193856	0	0
753201712203268096	0	0
635914547858026496	1	20
1033003300054953984	0	0
662040855201607680	0	0
667048420574646272	0	0
842291946194370562	0	0
709422205084561408	0	0
952234241558851584	1	19
889901594770374656	0	0
917589424573095936	1	20
1059755544033009664	0	0
722376782612164609	0	0
938452941958152192	0	0
816202036001665024	0	0
655854263734804480	0	0
1047639129658351617	0	0
796751817954750464	1	20
946976465928839168	1	30
975184306095181824	0	0
354798284042285057	0	0
700476224502685696	0	0
817411140502360064	0	0
951147692029128705	0	0
890959940289929216	0	0
860276408735727617	0	0
1025911734442192896	1	18
1026856097716551681	0	0
970390614083866624	0	0
866466291254796288	0	0
612651633177006080	0	0
586520812070371328	0	0
779387662276890626	1	19
1156705958254514176	0	0
806951531232788480	1	20
820575635265437696	0	0
1027992352462450688	1	15
682294406859354112	1	14
958952223224025088	0	0
880986202983194625	1	26
1042982421522612224	0	0
1062686070670794752	1	44
1022124462513291265	0	0
806251879403573252	0	0
974379507992821760	0	0
825046905558274049	0	0
1012140477712220160	1	21
920055520463011841	1	23
1042367888970133505	0	0
897440093597839360	0	0
970682415944433665	0	0
930661720015691781	0	0
828335021433909248	1	20
587390762654048257	0	0
947900454796713984	1	20
1145415801563942912	1	34
926181159796490240	1	20
722498148648751104	0	0
829257056641282049	0	0
736315493716369408	0	0
611383668699852801	1	20
988321098512072704	0	0
1139870210343821312	0	0
1087596008589144064	0	0
917630073103982592	1	22
1004749946782932994	1	17
1154748233287176192	0	0
922811519691313152	1	21
1124333046285647873	0	0
984120938823286784	0	0
641708098344873984	1	19
1150261049435873281	1	16
948942182655827968	0	0
1018729811810947074	0	0
1141715964544913409	0	0
1080298435545387009	0	0
965675429054042112	0	0
677553966687850496	0	0
946507502983827456	0	0
715050032181940224	0	0
777599949219307522	0	0
1045033105000747010	0	0
588002627717353473	0	0
960594971857440772	0	0
878437331598020608	1	20
825539061368647680	1	19
1000156659593949184	0	0
608040665000374272	0	0
683532003346526208	0	0
641775973105565696	0	0
796789158450724864	1	21
862077273368875008	0	0
815266609535270912	1	21
540784768862785536	1	20
657110923862118400	1	19
941399403100823558	0	0
833274183161294849	0	0
1094269825734434816	0	0
762673822189363200	0	0
728987896917667840	0	0
999411652859781120	0	0
292292056292945920	0	0
666978926745489408	0	0
858891271477239808	0	0
807719610334281728	0	0
722452941513183234	0	0
683456329680289792	0	0
645647241865240577	0	0
820067040799195136	1	20
1134165637335588865	0	0
596028361316544512	0	0
742024177281052672	1	17
1127947432837419008	0	0
845455813342826496	0	0
904533628738260992	0	0
1062997705625022471	1	37
984249817667796992	1	17
1064536301808939009	1	26
942199025985613825	0	0
972176696269946880	0	0
940677212499599360	0	0
566366605656199169	0	0
594477542565752832	1	17
950047285987237888	0	0
779487297217540096	0	0
1009513951946854400	0	0
1061280743974875138	0	0
889549803025121281	1	30
765707013426974720	1	17
778072502207647744	0	0
1019284422439374848	0	0
763192404312788992	1	20
869570136834887682	0	0
776080898068447232	1	24
615815464363515904	0	0
782950926650834944	0	0
973719164010532866	1	19
611304297238802433	0	0
854041864101613569	0	0
1049149897272905729	1	24
1091968221823983616	0	0
994212345428758528	0	0
967883211434020864	0	0
793416642592137216	1	21
954700752164925440	0	0
1171889087084670976	0	0
1025110889610006529	1	20
802345194649686020	0	0
1062484623740018695	0	0
664684081771229184	0	0
702870022276964352	1	20
982219183122399235	1	49
614243325504319488	1	23
1029934044195250178	0	0
871827854455078912	0	0
853468600694341636	0	0
850937392617881600	1	25
982773856686485504	1	21
823341904561635328	1	21
749166762038407170	0	0
1053317027652345857	0	0
1057954190620811265	0	0
519023101791993856	0	0
1003887690494959617	0	0
969231516596342784	0	0
816438924285333504	1	18
983860022038933506	1	27
859404153927467012	0	0
819928007599128576	0	0
1101171676350464000	0	0
940690649224970240	0	0
1049674373152559104	1	21
969936568856199168	0	0
848841817483350016	0	0
1056713916280160256	0	0
642999310632755200	0	0
275970448729206784	1	20
695290151585628161	1	15
927996696595804160	1	18
869207971829501952	0	0
941406688413913089	0	0
982345772560723968	0	0
912925686842748929	0	0
1098444592779714560	0	0
702365984359849985	0	0
1001656849316315136	0	0
798424726951624704	0	0
1131635935513235456	0	0
586251680494280705	0	0
909451835164983302	0	0
826884468417900546	0	0
900384757443436544	1	50
727047208822960128	0	0
865320315127189504	0	0
900482545523077121	0	0
763718899342770177	1	18
957536203204476928	0	0
646272563258224640	0	0
682850970003443712	0	0
722034552659648512	1	37
507817968303370240	1	19
747530973512876033	0	0
842861488486449154	0	0
954419015786446848	0	0
720075149572067328	0	0
711341551683653632	0	0
794916867282440192	0	0
757789160933470208	0	0
748919174546788352	0	0
819371731584286721	0	0
459059938858635266	0	0
905388977896771584	0	0
796788720355708928	0	0
987664680603738112	0	0
757424759693074433	1	17
1041194848550879232	0	0
642840299086200832	0	0
1038447002521149440	0	0
988188572623818753	1	20
1012851487138091008	1	26
717757036172161024	0	0
966011424962220032	0	0
806521654205677569	1	32
465915784167178240	1	20
838290010914893824	1	20
773361985387847680	0	0
881750770302898177	0	0
511018011801960448	0	0
387397618055122946	1	19
909124663565045761	0	0
596003639195480067	0	0
938908538524569600	0	0
969320414852931585	0	0
1042846853379895303	0	0
888574522168836096	0	0
681713442374287360	0	0
799469867506266112	1	17
863074033448828929	1	18
746819166661795840	0	0
1139996748703625216	0	0
761715735546605568	1	25
869195900429758465	0	0
462449995099037696	0	0
1153162731849232384	1	25
1041072574548111367	1	20
796912974308982784	0	0
1041697098192875525	0	0
901150796959690755	1	20
560238737830215680	1	23
967347144557391872	0	0
901325374990299136	0	0
661933803972218880	0	0
1108345921438396416	0	0
725818087077859329	1	17
989910027313008641	1	42
1086025392757059584	0	0
681851207065841664	1	20
846448732170305541	0	0
967704940905943041	0	0
851060928816717828	0	0
389496307771244544	1	18
1093695810045399040	0	0
951659394034425858	1	18
759457134329360384	1	18
1028708631913607168	0	0
829908904410828802	0	0
647047534674841600	1	21
1095287617397182464	0	0
782314118648778752	0	0
824228070878040064	1	20
975946970417319936	0	0
891300629532082177	0	0
826653762504814595	0	0
561183160516370433	1	21
803268651755388928	0	0
978559168025120768	0	0
1012775963824881664	0	0
984611991691014144	0	0
773037996153065472	0	0
890366475659354117	0	0
947090605678714881	1	25
588523736438943744	1	17
1003128163373895690	0	0
925094670560059392	1	25
824995388289462272	0	0
958449290615148544	0	0
962387905644675072	0	0
898094141049102337	0	0
707344346421432321	0	0
615631397345169408	0	0
947547845007106048	1	75
1150659466381017088	0	0
986782367581794304	0	0
982505964023701504	0	0
978641220393193472	0	0
880515783037734914	1	21
1013314670302818304	0	0
604837632531558401	0	0
527495646413348865	1	22
1038122937423945728	0	0
876859207412088832	0	0
843391247297404928	0	0
865016816296312833	0	0
759044836716576768	0	0
901694175091019776	1	17
1108084864883064832	0	0
1133785248641277953	0	0
1000053313675710473	0	0
746932917549604864	0	0
608961086658740225	0	0
455886944245792768	1	18
1104003058143580160	1	19
1045242284541915138	0	0
1062627912451379200	0	0
782768374031851521	1	20
839333493893033984	1	17
715169382025003009	0	0
1098091302229487616	0	0
1060123648760045568	0	0
1063047475882348545	0	0
865078786152427521	0	0
594775080099414016	1	14
755310306285322240	0	0
768857312626827264	0	0
982997083895431168	0	0
695680100235407360	0	0
916683715832680449	0	0
1153057317119758337	0	0
796139444013240320	1	19
1069758452023611392	0	0
1145117108881281024	0	0
817830352475418624	0	0
949366751757766657	1	19
1067009656512499712	0	0
[truncated: 6,801 more rows]
