# Supplementary material for: ReportAGE: Automatically extracting the exact age of Twitter users based on self-reports in tweets
Source: PLoS One. 2022 Jan 25;17(1):e0262087. doi: 10.1371/journal.pone.0262087 (PMC8789116; doi:10.1371/journal.pone.0262087)
Supplement: S2 Dataset — (TXT) [file pone.0262087.s003.txt]

tweet_id	class	age
891481376180105218	0	0
901870442847318018	1	20
358244895821012992	0	0
583900172566061056	1	17
1087780767688679424	0	0
850845243285098496	0	0
531672889490436096	1	19
909987975014043648	0	0
1045397610977218561	0	0
1152190605428178944	0	0
917947552795947013	1	21
770282611134660609	0	0
745968027695407104	0	0
975843586670452736	0	0
770121311922294785	0	0
1052667724713709573	0	0
1050246200367054848	0	0
992271264675840001	0	0
895026237944602624	0	0
689540137621917696	0	0
853053402015703040	1	90
1044416593084723205	0	0
967409195145449474	0	0
860759273772601345	0	0
1083384046552580101	0	0
973506563561476096	1	19
689981106452611072	0	0
672115275601416192	0	0
876975612057067521	0	0
684184029696925696	0	0
44242441666174976	0	0
448975592059183104	1	20
1012126855602810880	0	0
688757934168223745	0	0
889154563881672704	0	0
862392582797631488	1	23
455517282408480769	0	0
947245201529204737	1	17
595844264921321473	0	0
747888197665947653	0	0
960749602549870593	0	0
715540943072395265	1	24
1002999152471445504	0	0
893179107239907328	1	21
888095343908462592	1	20
960181222063435776	0	0
780751926161965056	1	20
908667217428049920	1	46
894274392582213632	0	0
881680105982099457	0	0
797924506413068289	1	17
939196281930571781	0	0
861643177228476421	0	0
804328977762435072	0	0
867120069121372161	0	0
283858200321736704	0	0
972048511817658369	0	0
771402387886116866	0	0
854746195998253056	0	0
767806812645056512	0	0
995699706696171526	0	0
929662307843506176	1	20
950764603088297987	0	0
979194981872295936	1	23
709452106755870721	1	20
857069402893701121	1	22
1170544980374503424	0	0
968308916563206146	1	30
890635113876267008	0	0
643184053315747840	0	0
345246066913996800	1	29
1035883669037039616	1	21
910742158969393152	1	18
894643000608866307	0	0
908691165972779009	0	0
1037023704218259456	1	20
1131460958361047040	0	0
539319471219826689	0	0
935938014177583104	0	0
608461507291164673	0	0
972687443714592768	0	0
927294242669649920	0	0
967441437963907072	0	0
550080040583446528	0	0
1170112015353954304	0	0
589249577875861504	0	0
1006329940441255936	1	25
995896009409646593	0	0
740410691451027456	0	0
662756667688382464	0	0
615826478622638080	0	0
822630370264940544	1	20
1046477896464953345	0	0
900799915885944833	1	21
655896982255509504	1	21
1036771372935114752	1	21
431700591568777216	1	17
856361740103147521	1	17
968616438671052800	0	0
476366198813503489	1	20
1044503990333923328	1	22
983459765983596544	0	0
1010774560319332354	0	0
373921863418003456	1	14
599553640265814017	0	0
189921422460731393	1	25
333234599448674307	0	0
1027710452611121152	0	0
798703566479380480	1	20
1094823155074396160	0	0
784241618270453761	0	0
718927019183050752	0	0
686416532713398272	0	0
496556017136971776	1	23
803525752775933953	0	0
1056932520254676998	0	0
1011650749703577600	0	0
795045338822410240	0	0
511274088837685248	1	20
648759503526227968	0	0
950161016779886592	1	19
725107194493034497	1	21
640572438242295808	1	23
919431321658765313	1	23
1028651340568789004	0	0
907402373911498752	0	0
1003166390797209601	0	0
699424620751904769	1	20
822336873829961728	0	0
647702266271662081	1	18
977636360747147264	1	16
874196403299287041	0	0
811954967061942272	1	18
984993251127111681	0	0
820867365877456896	0	0
1064652596881879040	0	0
370354958018699264	1	17
873000882694234112	0	0
917181454672650240	0	0
1063098411409465344	0	0
855659654675808256	1	23
1107312295619629066	0	0
848335552407580673	1	16
681398713206583296	0	0
780915244537356292	1	17
539870159457230848	1	15
774637990467502080	0	0
800836961552527361	0	0
544632061295079424	1	20
1105382772607115265	0	0
1130612995946680321	0	0
950180270577090561	1	24
1001167559692038145	0	0
741081276749225985	1	20
603027610285707265	0	0
447086214185635840	0	0
895329736083111936	0	0
779909261266522112	0	0
874441231836868608	0	0
855157575272333312	0	0
1148020908470296579	0	0
968962508747919361	1	20
456222969724157952	0	0
1062873479274471425	1	48
1043544664601649152	1	20
969664284866306048	0	0
752216786343436288	0	0
1049179105432887296	0	0
1171241192933212160	0	0
1168319515056332800	1	21
354017144775782402	1	20
712087770873761792	1	28
841765924432695296	0	0
701939684025303040	0	0
801362631722409985	0	0
658878891914715140	0	0
1030299328827588614	0	0
792446720902770689	0	0
860967298462601216	0	0
1144829181378867200	0	0
914587822396526592	0	0
912391930390003712	0	0
1036347208893976578	0	0
756861632542756864	0	0
1087765320079679489	0	0
951621936764899328	0	0
985010920706502658	1	18
948966942940909568	1	21
1042834987702280193	0	0
649731973632684033	0	0
1007684350417211392	1	21
1029067239344037888	0	0
1027481287710392320	0	0
963791458162630656	1	25
839227105363664896	0	0
953128975362015232	0	0
861810341222785024	1	17
937600730822782976	0	0
1026911681643872257	0	0
682724251703586816	0	0
676971054926045184	1	16
778654846064951296	0	0
1032445758837014528	0	0
764439469663592449	0	0
605845901546946561	0	0
1044913935948894208	0	0
421340557324353536	1	17
679118269752680448	0	0
881331484598173696	0	0
868917666089771008	0	0
677121538164846593	0	0
947861099906519040	0	0
803005455438139392	1	18
851946590021586944	1	29
800344079154298880	0	0
896991807187374082	1	21
1068915053842374656	0	0
942730238089408512	0	0
605843887177895936	0	0
609326104352952321	0	0
1029097895662837760	0	0
602363781851709440	1	14
996243544883933184	0	0
1150141876667867136	0	0
1058951017633583106	0	0
628100523871178752	0	0
1065986712369803264	0	0
939210928826077184	0	0
915402022232383488	0	0
1029281422022987777	0	0
634035033695744001	1	20
593243505176240129	1	18
940695675091664896	0	0
588403012693057536	0	0
972642261694590976	0	0
967632942783582208	0	0
947493970023714817	0	0
608820695972204544	0	0
901539462307610626	0	0
668343389675503617	0	0
843489794223226882	1	49
595649439500472320	1	20
745228583568818180	0	0
824583345933783040	0	0
561180080672866304	1	22
668214161780908036	0	0
1004389329161121794	1	29
1087927211800317953	1	32
819465450610302976	1	50
747430441146277889	1	20
738753218071519232	1	21
951517641218383872	0	0
851652093966516225	1	21
1052688232591347718	0	0
951481082817507329	1	23
723094045996670976	0	0
1060695181949919232	0	0
781351180458786816	0	0
750401570467028992	0	0
976123211682406400	0	0
677515707895164928	0	0
1064305275698585601	0	0
933927452900036608	0	0
676889148553371648	0	0
1097922532542431233	0	0
737316040716091393	1	21
1129612583110139904	0	0
1046109193147731969	0	0
958174582917226496	0	0
983674796436271104	0	0
760984578823598080	1	18
670576732387192832	1	21
721409953240637440	0	0
1059037831526522881	0	0
773311661222588417	1	65
887225331328966658	0	0
1041322105651056640	1	23
763596468393381888	0	0
771586399719919616	1	20
781485479304855553	1	72
891980880524214272	1	21
850901023489015808	0	0
954702938248658944	0	0
754608947227656192	1	22
1089803806349524992	0	0
699058691794935808	0	0
799313311397511168	1	22
890194957075701760	1	24
976941307137437697	0	0
830232515852062720	0	0
966501310496256000	0	0
1174752021649514496	0	0
779376968257142784	0	0
389320540936093696	1	20
1035378016413659137	0	0
642572326286942208	0	0
349552536866406401	0	0
615625055649800192	1	23
686948671313719301	0	0
643828097134018560	1	17
1044739000291020800	1	20
677231777031827456	0	0
970016740779282432	1	26
999870105516376064	0	0
1156291888187662336	0	0
1040809808050286593	0	0
1099898724325576704	0	0
913582355931115520	1	22
1004436786934788096	0	0
821109725337161728	0	0
599573353100398592	1	19
613002030089654272	1	17
1031665046525493248	0	0
846950513543462912	1	21
1025637545005264898	1	27
885746721162244096	0	0
836199410958745602	1	19
1104741292704260096	0	0
1048273368120795137	0	0
556608686555418625	0	0
994080416540872705	0	0
1040041668496388097	0	0
607979363653566464	1	18
834301000035008512	0	0
694690080884137985	0	0
654101037578612736	0	0
334894147712466945	1	21
881237455889997828	1	17
837792306325520384	0	0
748172584626196482	0	0
945520749489553409	1	26
1017377700313432066	0	0
320561000518668289	1	18
1067830921942904833	0	0
665285814226653184	0	0
967096180369915911	0	0
1051123343448043520	1	24
912344924271648774	1	22
813580151166472192	0	0
959225115652304897	0	0
859096202322882560	1	32
756290537292902400	1	19
681721628481335296	1	15
898663404474322944	1	20
511691219752062976	0	0
825430375182778369	1	22
1048051213273628673	0	0
961375841354739717	0	0
1171828907181596672	0	0
1144476067253477377	0	0
902715056080777217	0	0
597951751677812736	0	0
1060725501495525376	1	21
870812911706324992	0	0
890957870996508672	0	0
858379783306084353	0	0
811185412110774272	0	0
929139522495045634	0	0
1039543654317215747	0	0
758734853642694658	0	0
836093050124398595	0	0
437734204064165888	1	22
1091347202633535489	0	0
867210464320684033	0	0
950386771895910400	0	0
136553119923453953	0	0
1058398739377864706	1	26
989510896660561920	0	0
1079480089069400064	0	0
495448370643599360	0	0
944296085891272710	0	0
918286588517470209	1	21
947010986724286464	0	0
887762836373598208	0	0
869356972054908929	0	0
771925914145943552	0	0
892896934205284352	0	0
940742148344905733	0	0
691086104208887808	0	0
943928472489086977	0	0
762758052214743040	0	0
970795617906720768	1	19
880629776150663171	0	0
1028339741073305600	0	0
841333213905723392	1	21
986080798959747072	0	0
798968753857953792	0	0
613180380296773632	0	0
1054933590583185409	0	0
607764648843165696	0	0
952919901873852416	0	0
910205619482882054	1	23
994376652384763904	0	0
1088528677191716865	1	19
1062200728167550976	1	32
615247409594109953	1	20
954103477109747712	0	0
1054362981897850880	0	0
822944699786948608	0	0
643654746117566464	0	0
942435590649384960	0	0
911182952326942726	0	0
742798982670352385	0	0
890854333826433024	0	0
969282119867314177	1	24
1105435859891994624	0	0
1063008902063755265	0	0
905327530026033152	0	0
791038147337523200	0	0
990731374729412608	1	21
695710304848576512	0	0
1107138617280024576	0	0
661791646447636484	0	0
1033143209143230466	1	25
1155451634865983488	1	20
981934618562781185	0	0
1063566867539927042	0	0
1027243898953846784	0	0
1129709579426832384	0	0
596673277474529280	1	23
970859257045377025	1	21
1137970694342553600	0	0
1070497483753693184	0	0
1049890457218686976	1	22
1055432167273218054	1	21
1008016695049400325	1	20
716657823158026240	0	0
584802760865943553	0	0
451906991511060480	0	0
1047744596682391552	1	21
354797855665422337	1	19
614185545242144768	0	0
685121980195041280	0	0
805116661170716673	0	0
1067258662643744768	0	0
834835339592101892	1	21
583262481176399872	1	17
816795410354307073	0	0
939608405714509824	0	0
1025031681349222406	0	0
756593624897429504	0	0
929012951603929088	0	0
606493358803034112	0	0
599257975736311808	0	0
937935312289800192	0	0
695988693681590272	0	0
725860663453618177	0	0
954719224743706624	0	0
943168779349053440	0	0
969592729008328704	1	15
850450567952551937	0	0
994037009852203008	0	0
906422173157531648	0	0
940032890540138496	0	0
945351406155730944	1	20
720079588039245824	0	0
1098915273523036160	0	0
1009157226387263488	1	70
720228183828729860	0	0
784517516601221120	0	0
575859438097072128	1	20
1067727498253717505	0	0
793902336481464320	0	0
738857576260108290	1	21
1133337312845225985	0	0
854922839526342656	1	20
885594524285681664	0	0
1031876912291835904	0	0
599707009160708096	1	15
1106329192134791168	0	0
512983266719461376	1	20
857972274774892544	1	18
594319614420488192	0	0
1058526008301813761	0	0
844131806412705792	0	0
602842700220596224	1	27
866681550980747264	0	0
907325906783494150	1	29
781109583452536832	0	0
911299110245994497	1	22
824272234755723265	0	0
1092623137789890561	1	22
709688601085419520	0	0
720157190166835200	1	18
829170471098736640	0	0
583819659822166016	0	0
766091676385280002	1	17
789844917308776448	1	20
1093690495887441920	0	0
988623264204308486	0	0
1126076910671470593	1	27
942093276248727552	1	44
988498098606432256	1	51
872991109512912901	0	0
595946583209996288	0	0
969495699753750528	0	0
970925876664782849	0	0
714854277080965120	0	0
981621788386918400	0	0
991008633482874882	1	21
696208752186433536	0	0
863280201094111232	1	22
1057319303882649600	0	0
724358108546514945	0	0
599863997786120192	0	0
614154395018784768	0	0
171550533256089600	1	19
515535410790158336	0	0
949098431150198785	0	0
1028660108178415616	0	0
1057435720531402753	0	0
757646501673832449	0	0
666293089414213632	1	17
972856632550895616	1	24
713213699498971136	0	0
620270534799003648	0	0
886560920708816896	0	0
874716275536257024	0	0
1037908376225832960	0	0
770057290309394433	0	0
780835646529085440	1	18
926094033159630849	0	0
846771160914317313	0	0
801252460559876096	0	0
672140290443108356	0	0
1039512940238405632	0	0
909326467116433410	0	0
776927158283411456	1	33
859099718378500096	0	0
975196617971290112	1	21
798720781538750464	1	20
850441299685756929	1	20
823017570827702273	0	0
1067213442522718208	0	0
910133971517919232	0	0
545986520973197313	0	0
949986036569931776	0	0
1153177382578249728	0	0
989503559371837440	1	22
910479782344839173	0	0
943053363393937408	0	0
1057836039417618432	0	0
870395389412868096	0	0
818959554323030016	0	0
829141551079182336	1	21
780159452876050433	0	0
949740510410956801	1	20
797885883747680256	1	27
1129565318676979712	0	0
679045309016723456	1	17
362423295880085504	0	0
986957475772534784	1	20
586953091225886720	0	0
958830777273233408	0	0
984197022570958850	0	0
1176211652900995072	0	0
981958464158171140	0	0
673099806722527232	0	0
1039525224293847041	0	0
671913013713043460	1	24
869414717835681793	0	0
722267579360739329	1	18
786277576519974913	0	0
848568593939869696	0	0
1097504956641349632	0	0
902218253359095809	0	0
689529048544911360	0	0
897885349933928454	0	0
963093962163662850	1	33
864770680717324288	0	0
987792347785322497	0	0
1059745411198566400	0	0
815135362150531073	0	0
1148627128981889028	0	0
962801310939656192	0	0
760064917709819904	0	0
527606013877571585	1	26
904427491049263104	1	71
824609255495966724	1	29
974075117868404737	0	0
1064949063819366401	0	0
565009303778893825	0	0
744933024924565504	0	0
574103787264217090	0	0
982004423101530112	0	0
925759077254336512	1	18
770415428661309440	0	0
1059667935772336128	0	0
929145171677126656	0	0
871915498375663617	0	0
740951916025253888	1	20
773397883714428932	1	22
715074352216039424	0	0
1019263122664837120	0	0
947992650279464961	1	20
970676677880655875	0	0
593799373948981248	0	0
801463947777966081	1	20
1146455042846650368	0	0
895216932370104321	1	25
1023442030700232705	1	22
268084286266171393	0	0
722027828745740288	0	0
304607085742673920	0	0
913763666507583490	0	0
1045698208813514753	0	0
594646438786662400	0	0
676335428727873536	1	20
875087349314715648	0	0
880370899752562689	0	0
875842100004175872	0	0
799310483992023040	0	0
868488283344564228	0	0
1021855742482112512	0	0
528946337640120321	0	0
852097085579055104	0	0
921409379307487233	0	0
940562968756015104	1	34
677421275711594497	1	17
621247438427435008	0	0
434780066313428992	0	0
451668220248719361	1	20
793541307532705792	1	17
917455379176542208	0	0
610082442184130560	0	0
922340789794963456	1	21
621391638598955009	1	23
859330019050508288	0	0
1169003456251797506	0	0
977190887888510982	0	0
939255612927627269	1	21
847905359410876420	0	0
574621628845453312	0	0
1017253475997159424	0	0
616392789794942976	1	20
1007811659329691649	0	0
1134559286531678209	1	14
755957118021144577	0	0
1170382032549097472	0	0
821702639574519808	0	0
1006292216422076416	0	0
844097667340816384	0	0
1177350988937797634	0	0
715067335141294082	0	0
444661047971303424	1	23
801723087586791424	0	0
967103879648129024	0	0
1141182793025589252	0	0
960877422617952256	0	0
1008960382466232320	1	26
781872296646455297	0	0
663007818425831424	0	0
1059076582676070400	0	0
811328197379796994	0	0
1093967838354694144	0	0
885215601047764993	1	25
690782407268511744	0	0
304276461802622976	1	22
1132105800225136640	1	18
1014786444865560576	1	20
617576964245688320	1	20
938116169327955968	0	0
682644195018956800	0	0
510066034674786305	0	0
556303265609289729	1	18
1007027118881038336	0	0
1047253873633742849	1	28
583322195499343872	0	0
889235204744851456	0	0
727892900223291392	1	19
1088482768361873409	0	0
1055564402735357952	0	0
819586910192566272	0	0
665941130119389184	0	0
755745252670050304	0	0
1031530607791235072	1	21
892143912646782977	0	0
821917377499512834	1	15
712017941923897344	0	0
615619985403179012	0	0
1124726838411059202	0	0
186252719739252736	0	0
850588054347579393	0	0
816880784363651072	0	0
877814186268647424	0	0
801260228889165828	0	0
783946115091542016	1	19
953644730495193088	0	0
858720479917391872	0	0
1171979054884560898	0	0
1103707780890939392	0	0
782273361468469248	1	20
1100752365827837952	0	0
850696271144906752	0	0
753532684681547776	1	17
1030917550832607232	0	0
589473142315294720	1	17
473564303963201536	0	0
915226196106911745	0	0
760146171025248256	1	20
1007983488140791808	0	0
1052626758929932290	0	0
905908000128425987	1	21
914232883308613632	0	0
892486651393572864	1	17
603570490934865920	0	0
848010584205471744	0	0
965253154941026304	0	0
615874486605320192	0	0
710433710139641856	1	20
340546780649369600	1	20
900002621829853187	0	0
957939112404643842	0	0
875997821933166592	0	0
1064368598951444480	0	0
1141408581700476928	0	0
993738216246251520	1	39
663127796508594176	0	0
1153514835314958342	0	0
1134682739238526976	0	0
714627625294110721	0	0
1101007796487675905	0	0
589227322177245185	0	0
840609212472410112	0	0
1007388909519757312	1	25
583890985056346112	1	24
402788772829356032	0	0
667056450540167169	0	0
1027260345084194816	1	22
877512467936620544	1	21
1046072109573840896	0	0
483782822147022848	0	0
1013519010695204865	0	0
1129469435738243073	0	0
1011249510264201218	1	22
804009743744462850	0	0
1080232108436578305	0	0
597231934641741824	0	0
833878758343864321	0	0
307465463833698304	1	17
474322279284113408	0	0
715037220025946112	0	0
607299679936606208	0	0
544291850895376384	1	16
956902538845941760	1	45
882009450759847937	1	20
741865949628768257	1	21
1022526240178286593	0	0
722670714466279424	0	0
508434280239087616	0	0
953323191174250496	1	23
763013628194795520	0	0
612700146514595840	0	0
1035035448307900416	0	0
1041692414862192641	0	0
930663688222191617	0	0
959252051023757314	1	21
857735424269221889	0	0
1035332466377027584	1	20
548630079916744704	1	20
643283875288870912	1	19
715076365456769024	0	0
878504673547763712	1	20
966102880393551872	0	0
563184572268281856	1	29
1085509737360252929	0	0
869709366529839105	1	19
1070905798056964096	0	0
858441195726548992	0	0
794337864607744000	0	0
657476020912717825	0	0
817279094559797250	0	0
774853093989031936	0	0
387483873866969088	1	21
751846016719081472	0	0
1037704391090991106	1	18
838015760991674371	0	0
1017838933995081728	0	0
386386094155395072	0	0
747222283060666368	1	16
940307810943995904	1	24
1029200741276110848	0	0
646151707580366848	1	17
1141410220754780160	0	0
483875211733774337	0	0
661573993116233728	1	23
701500842168422400	1	17
863523459057549312	1	17
700025327863537664	0	0
711723574797541377	0	0
814190548781240320	1	19
1026699844864204801	0	0
1170486960948994048	0	0
869705770467721216	0	0
954701503616503814	0	0
888414079504850944	0	0
570760623849672704	0	0
767263099623608320	0	0
869570182750105600	1	17
1053282881949310977	0	0
668243698141036546	0	0
980753008261660672	1	20
859760228308578304	1	20
800984653989605376	1	42
750730143094624257	0	0
1104205649548722177	0	0
615305889977765889	1	19
932903414777778177	0	0
874440025496334339	0	0
974660571093233666	0	0
905810967006773250	0	0
977306973636038656	0	0
737514309962457089	0	0
590341078936608768	0	0
686701075533963264	1	20
794652345145683968	0	0
861667389213208577	0	0
1022935327562969088	0	0
683515171604721664	1	20
855032904136744960	0	0
973563631177752576	0	0
605915495783497728	0	0
994931969434771456	0	0
780723665541398528	1	17
709432170268393473	0	0
744209682634444800	0	0
671343457818972161	1	20
1067659680585928704	0	0
1013066098759962624	0	0
953084429806817280	1	22
970771868260192258	1	26
981040223361687553	1	20
183193714431242242	0	0
942831643861114880	1	22
967879459935260672	1	20
813880393602625537	1	21
767355908317933568	0	0
731715179713560576	0	0
1168909881316974598	0	0
1034623747804876800	0	0
936985569028071435	0	0
601777548331192321	0	0
867470295938072576	1	19
1049017033134936070	0	0
922856933459156992	0	0
989904395910483968	1	22
606596736493211648	0	0
1089835512981008384	0	0
504223244208336897	0	0
1014388863454851072	0	0
664092176033300480	0	0
1033511638496727040	0	0
954719593863499776	0	0
701602408665890818	0	0
956957649312108544	0	0
862244720122241024	0	0
451900629796290561	1	18
1064364572427997185	1	44
969165369842675712	0	0
802692593083711488	0	0
884163211636944900	0	0
856878187082645504	0	0
1060207522483748864	0	0
1038178717217026050	1	21
911452277403037696	0	0
1175131678349713408	0	0
979112256888766464	1	20
894809661265850368	1	29
1000590972303036416	1	19
1149306253874749441	0	0
1052881755835785219	0	0
441222557010649088	1	17
940363332027953152	0	0
680074340763840512	0	0
846463013783777280	0	0
1024148075009335296	0	0
631295608943292416	0	0
855176773360795648	0	0
1057209861551857665	0	0
884159124946210816	1	17
315921596785233921	1	15
679219529000456192	0	0
950234226137350144	0	0
1047350525719498752	0	0
407154207611813889	1	20
1146100060804931584	0	0
708971421771366400	0	0
1014049428708024321	0	0
962429072725946371	0	0
643143799275917312	0	0
753039696058548224	0	0
776591961503301632	0	0
900916583639527424	0	0
667716327331799040	1	18
936024483747520513	0	0
831550090133254145	1	22
1100840270072107008	1	20
885542159658737664	0	0
976241206459092992	1	23
912359764067266561	0	0
710297648104873984	0	0
606036465575796738	0	0
885109720897466368	0	0
794506748698628096	0	0
1045784359360450561	0	0
889162869778116609	0	0
1046886939113218048	0	0
639163105788825600	0	0
614575191897866240	0	0
784002255292891136	0	0
956284942572490752	0	0
1041805621283250176	0	0
824728717633150976	0	0
1022579259624177664	0	0
801732602067460096	0	0
958681575364980736	0	0
496314358700724224	1	20
755393675463491585	0	0
491301303633469440	1	20
513501252173316096	1	25
976066629875486720	0	0
714886258661548032	0	0
598136833742999552	0	0
572508233740488705	0	0
749337271640391680	0	0
1136301533333577729	1	39
828815069576384512	0	0
722732419137347585	0	0
709449359105134592	0	0
836222678721773568	0	0
909375262688731137	0	0
1155936404112695296	1	17
1141816380364394497	0	0
765516423657582593	1	20
584051358455717888	1	19
902764699850330112	0	0
813257212311179264	1	20
699141103061106688	0	0
776253193596473344	1	17
973607991801982976	1	20
752829920716423168	0	0
695812640220717060	0	0
526592565412638720	0	0
1030317803939749888	1	21
1010929889829105665	0	0
932398529162743809	0	0
846074741530279936	1	24
60497216472760320	1	25
715872276961435648	0	0
1153744112731996161	0	0
778689260308180993	0	0
846654622165057536	0	0
935603522565017600	0	0
964847997652783104	0	0
922178393122189312	0	0
918517461183373312	0	0
968742171343052800	0	0
590271385437614080	0	0
672425968686907392	0	0
855958827748872194	0	0
608660266943934464	0	0
772341135796801536	1	20
799847667388059650	1	55
756444269934632960	0	0
1102024124963176449	0	0
636458410330820612	0	0
1151286539982270464	0	0
762374274111844352	0	0
469299396929007616	1	23
604491728570097665	0	0
585153348921233408	0	0
1095426186963009537	1	19
855819151222358016	1	64
975491363977359360	1	21
1091483456075378689	0	0
1001270758155407361	1	24
777123927361323011	0	0
888446696895770625	0	0
942049405233975296	1	29
635114018122764289	1	17
776318555801391104	1	24
1049360046419836928	0	0
193092537504903168	0	0
1038888462211076097	0	0
641407798757093376	0	0
1154070292232318976	0	0
645049796819087360	1	20
758426721708277760	1	25
1054876206976430080	0	0
949349785533693952	0	0
835708578983997440	1	30
731525522149146625	1	22
650557816453795840	1	17
944407021700366336	0	0
793130123495079937	0	0
724147127455096832	0	0
432257406634967040	1	25
643186707924447234	0	0
1053208736431529984	0	0
789667621478293504	0	0
773427413682425856	1	16
966081904440152065	0	0
681909956929556480	0	0
1066410971453956096	1	27
945510064084922368	0	0
50015677205053441	0	0
992028112572600320	0	0
756207373413343233	1	18
762078430900817922	0	0
859608444239843329	0	0
1032842716911005703	1	22
896563439145021440	0	0
884994083307085825	0	0
599730845402935297	0	0
770766673032847360	1	14
1028295243295322112	0	0
976851574189449216	0	0
790664168160526338	0	0
760155251676774401	0	0
602387167655112704	0	0
598694302382821376	0	0
797706599867576320	0	0
593597350515494912	0	0
908968742364893184	0	0
965633886955896832	1	22
616357095164657664	1	20
1035162922182488064	0	0
717028256155901952	1	18
1044132855805358081	0	0
1148248467191586816	1	18
994183486356541445	0	0
284352319968133120	1	19
842904518220304384	1	25
370395270707970048	0	0
867423249726132225	0	0
953388258838437888	0	0
763757745233330176	0	0
1042052469033906176	0	0
1172565431166611457	1	25
969397322630225920	0	0
879013901190520832	0	0
906189435343077376	0	0
1020224141583151104	0	0
661755212814680065	1	17
498505761799278592	1	26
1046566528521572353	0	0
1058514956981858304	0	0
686031863006269440	0	0
695254304366706688	0	0
488746053173137409	1	25
1052037805679886336	0	0
991720547733078016	1	23
965826846561509376	1	19
693056383130963968	1	21
940265959331385345	0	0
951865114809942016	0	0
928694560804532230	1	20
1147409627379851271	1	25
785231638565384192	1	33
948130043640893440	1	22
848402181304729600	0	0
1053804850062909442	0	0
1010637114621530118	0	0
740963311961919488	0	0
1176607102569259009	1	31
714626721291624449	1	40
880196458674257920	0	0
500816528560754690	1	17
603397914551975936	0	0
681283595349192704	1	22
992146971476443137	0	0
953047337257127937	1	29
883129006953971712	0	0
733829611960819712	1	19
902783775540740096	0	0
850694334278238208	0	0
1035215695959732224	1	20
946021345531273216	1	80
587078968156688386	1	23
978933017216462848	0	0
868280053301465089	0	0
1136453174188027905	0	0
937879347519778816	1	74
755789039945428993	1	20
922892443246383104	1	18
1031993525561446403	0	0
963394077805957120	0	0
825636369112432640	0	0
907732324481040385	1	21
1132460796561297408	0	0
307291966335496192	0	0
851894440453054464	0	0
770064626130255872	0	0
849519920949940224	0	0
1092090209527836673	0	0
934478520037838848	0	0
939254401260122113	0	0
1068918068250902528	0	0
512310152595517441	0	0
817934896857395200	0	0
599496534804275200	0	0
1136826605567766530	1	21
975962865759907840	0	0
926995087782899712	1	17
766225839725871105	1	16
859743484651155460	1	39
1094362338772307969	0	0
994618480543653889	0	0
1099156915488120832	0	0
728652648304418816	0	0
985392148467081217	1	18
1079332655081156609	0	0
785937176936718336	1	25
1005035528918577154	1	17
902275468354756609	1	39
1017490340004139008	1	34
852523527181873152	0	0
814345112566243328	0	0
892772327439699971	0	0
1033917923566518272	0	0
1127023045024059393	1	17
312906067426287617	0	0
1048958654131707906	1	30
968457930826797058	0	0
956517025135783937	0	0
674298773712019458	1	25
998707674207354881	0	0
986195724470800385	1	33
697239532194770944	0	0
803822835152121860	0	0
709384015472676864	0	0
1027146819522965504	0	0
1030133562983501824	0	0
1012991696848605185	0	0
879852701038899201	1	17
475856062294523904	0	0
958825210219708416	0	0
923536580979187712	1	22
594548430489268224	0	0
646054918332260352	0	0
1149145771448524800	0	0
987263872263389185	0	0
454738444787679232	0	0
651704317980876800	1	27
1080843678275428352	0	0
797136291666259968	0	0
482411374686248962	1	31
1146853705909772288	0	0
902904259771019265	1	30
757224392099176450	0	0
708337511450480641	0	0
727891342555230209	0	0
750169951869165570	0	0
837892897252884480	0	0
886105552325136384	0	0
735181099261825025	0	0
811038018903609344	0	0
614088963028992000	1	15
974433882144722945	0	0
725064634865086464	0	0
904588238135984128	0	0
955817414532493314	0	0
700536957470773248	0	0
964235889546317831	1	36
801433330919084032	1	20
612290366709084160	0	0
1016722574871552001	0	0
1136604834898022410	0	0
763839020828721153	0	0
751499903092875264	0	0
573244586174242816	1	21
573188902292340737	0	0
877745880429768704	1	16
863200128223629314	0	0
874295890244227072	1	27
1094598113887547393	1	21
912029975888269312	0	0
1174876350055890945	0	0
801448321374158848	0	0
589862143023050752	0	0
751027242319409152	0	0
837070708840648704	1	15
995529411129724929	0	0
879045968741752832	1	20
1086289575188852736	0	0
900331742342651905	0	0
812296798958133249	0	0
934115768467210240	1	30
838848039011958788	0	0
855791204579119104	0	0
1028016053274595328	0	0
755751645305118721	0	0
899962020459679744	0	0
1138008795416846337	1	25
884842134205067264	0	0
779070082123198464	0	0
1036964263808696320	0	0
1035867279861272579	0	0
992484407234711552	0	0
819120825605308416	0	0
716972302940766208	1	19
1025077316823597057	0	0
872564983229448192	0	0
1066180793222012930	0	0
1128337804117676032	0	0
665586099910107136	1	20
928950138676105217	1	32
1176440124000878592	0	0
939303655974539264	1	17
1052962748768825344	1	21
1033062235319554053	1	60
791435570429976576	0	0
901241880809283584	0	0
912437859583500291	0	0
21413714820	0	0
793502779868274688	0	0
572501507872071680	0	0
1046713187968708613	0	0
960508614187220994	0	0
1138996074725748736	0	0
1167901007277215750	0	0
940687051862581248	0	0
957389120329961478	0	0
1088478016202784768	0	0
943390045272145920	0	0
894020888823287808	1	21
755980551086075905	0	0
878560015954608128	0	0
735143939670413313	1	22
695693400352227328	1	21
572321169027702784	0	0
955817498418601984	1	21
387665685209284608	0	0
699441073886638080	0	0
897781602801123328	0	0
984444131358527488	0	0
579875840428650496	1	20
995500366581174277	0	0
901788082701291520	0	0
843348854804307968	1	26
868615227209785344	0	0
600462705800179712	0	0
882343854229393409	1	20
953764816866496512	1	17
894542743875313664	0	0
829727363374129152	0	0
1006917642844823552	0	0
751089204868870144	0	0
1023248851199774721	0	0
585289001084432384	0	0
684676550596276224	0	0
860304534156959745	0	0
957040906204602368	0	0
777218959628263424	0	0
692440545327763456	0	0
821033930035986435	1	23
795246792141144065	1	33
807585273467043841	1	18
844938259163746304	0	0
642004780529942528	0	0
953283428010541057	0	0
802395590579490816	0	0
886836813775745026	0	0
1031908280510160896	0	0
770643749256982528	1	21
943330577880674304	0	0
911644288898957313	1	23
776510683940651008	1	18
606324878493544448	0	0
880083837996466176	0	0
808857969047851008	0	0
849377723013320706	0	0
1013202937978355712	0	0
714847898811301888	0	0
1055846819912146946	0	0
738205126159159296	0	0
608014088304795648	1	14
463836913476984832	1	27
973270228825202688	0	0
785714095798517760	0	0
155082997073317889	0	0
887910917593329664	0	0
956954708676984832	1	21
754067958058606592	0	0
609726282889318400	0	0
947555882002472960	0	0
817752804164964352	1	15
661321792112435200	1	22
714934565236649984	1	23
1086285766727294982	0	0
1014684384371363846	0	0
494920638940073985	1	17
924526162725834752	0	0
918956576026845185	0	0
505313913190494209	0	0
778963307747082241	0	0
1033072753535012871	0	0
960149675058712577	0	0
892282702728118273	1	20
433099843318198273	1	18
774267986861359104	0	0
672108012228751360	1	19
728628019074457600	1	24
885297320597782529	0	0
819630030217158656	0	0
1029073983767859201	0	0
849940670597005314	0	0
1101616173941088256	1	35
880815164894793729	0	0
1107587533402193920	1	38
1087494956049154049	0	0
520256111501258752	1	27
992240383005356037	0	0
985889208026968064	0	0
721859193574203393	0	0
683650676950315008	1	18
825117605107204096	0	0
1038177799184560128	0	0
951886412797771776	0	0
804371885492436993	1	20
854687223735832576	0	0
555968052932935680	0	0
1046055596628344832	0	0
905806836959289344	0	0
824930515258052609	0	0
903501148644024320	1	21
752259315038318592	0	0
718875240391159813	0	0
821991237666246657	0	0
429098355239571458	1	18
1028014591836602370	1	20
894012786967158784	0	0
970390142996439046	0	0
722692478797758464	0	0
918042623868375040	0	0
971294894881992706	0	0
1105034304537706498	0	0
1047595498155077632	0	0
914005299077431297	0	0
888117895925870593	0	0
594950534223757312	1	20
1134038618211803136	0	0
756573773256679424	1	16
763756130073849857	1	17
719703291966304256	1	18
645495113964130304	0	0
895273186388045824	0	0
677854626973093888	0	0
871141740115181568	0	0
683395722012680192	1	19
1097136156699971585	0	0
940758858196234240	0	0
767115829192237056	1	20
692739704383475712	0	0
783754861854789632	0	0
587732803997007872	0	0
777983962224492544	1	29
845694097188892673	0	0
1045663437047681024	1	21
1149948869863759872	0	0
689833152362221568	0	0
1023135071631560705	0	0
904476562564767745	0	0
1060530049949016064	0	0
716357405106421760	0	0
878372481689669632	1	32
976099801396789249	0	0
1019427297403785216	1	20
804136077514653698	0	0
1062795135161982977	1	16
753495137330733056	1	14
1043152956349132801	0	0
594660955293876224	0	0
762120193350963201	1	20
1123310923668754434	1	21
1044152968029843456	0	0
1009870861640364034	1	23
663265281595170816	1	18
966791825846448131	0	0
802542594014277632	0	0
858406137686831105	0	0
1036251019607453701	1	28
813908327688245249	0	0
1067928937873850369	0	0
685945721908953088	1	20
756283150393802752	0	0
898970482875215872	1	18
1008248094201434112	0	0
882954913977860096	0	0
851574080251740162	0	0
966770047342522368	0	0
812060880053686273	0	0
452189182740660224	1	16
1108160981920702464	0	0
594127157934182400	0	0
1123653637052387328	0	0
650516630590459905	1	16
1066053019165315072	0	0
1058154402060488704	0	0
887351286315847680	0	0
679841910165483521	0	0
978265263060803585	0	0
869630100089778176	1	21
1016207270638735360	1	21
1101344383436230656	0	0
1129768376337874953	1	35
1030468940550549504	1	34
614202040160546816	1	20
1056470633687601152	0	0
809518506190471169	0	0
1099067559008120832	0	0
489260269349376000	0	0
966202193123708929	0	0
979128187442679809	1	20
447628312358027264	1	32
946466736882307072	1	29
745433185929039873	1	24
644702206206312448	1	20
803716538062766080	0	0
640633991691915264	0	0
898111924293976064	0	0
891664046528901120	0	0
750794710206283776	0	0
718053953762672640	0	0
772236973721448448	0	0
986645504321826817	0	0
960119083445510145	0	0
1030491935348277254	0	0
722928560399212545	0	0
545545132876238848	0	0
851552256432513028	0	0
972525931641307136	0	0
444517490157031425	1	22
972498275231305729	0	0
667192717785636864	0	0
571174571530952704	0	0
560860882381832192	0	0
875276708420632577	0	0
1065069136508801024	0	0
1029911409394515968	0	0
1078453747091677184	1	61
690956265355280384	0	0
732547027842785280	0	0
675229415731761152	0	0
985571920228708353	1	21
1044442371432370176	0	0
926224426022170624	1	23
431231593571557376	0	0
1041881918470594560	0	0
740427179914371072	0	0
982811844661391360	0	0
868870750241001472	1	27
901676764518330369	0	0
1077527686698975234	0	0
1126478783714922496	0	0
765328951728308225	0	0
857035418537263104	1	21
1021339163059077122	1	20
731621945557409793	1	20
877791717352628224	1	21
905788047802994688	1	20
975869528885383168	0	0
807836414549184512	0	0
259835783127629824	0	0
678565922228076545	1	18
594170529180995584	0	0
1053279565630517248	0	0
677602524107563014	1	18
911629529138860032	1	18
796962148320743424	0	0
822669987659870208	0	0
604134302561918976	0	0
551449835870502912	1	19
958049447996510208	0	0
880879934272675841	0	0
851849619990499330	1	19
772183004085161984	0	0
692910861476823042	1	22
820041385789288448	0	0
500315683033718784	0	0
801479221457649666	0	0
857569805938720773	0	0
689444247297138688	0	0
796601308190867456	1	21
1128336149209079815	0	0
863844197694099458	1	30
1040400380331479041	1	20
1029008376502599681	1	23
944464658991276032	0	0
727143956887277568	1	20
1069266751295275009	1	21
874732393428660224	0	0
950321442738069504	0	0
940280085013245952	0	0
718001190089396224	0	0
722991569624829952	0	0
600778704168603648	1	21
969984629141917697	0	0
884601001155715072	1	25
958875812886917120	1	20
724683666266300416	1	41
1009120178272178179	0	0
392461747757395968	1	20
688813091014987776	0	0
967467240437223426	0	0
966854412730798080	0	0
692934454315204608	0	0
945544010189373441	1	20
806814446798548993	1	12
827971627052826625	0	0
858306448983560193	0	0
993888230113071104	0	0
1020467053910810624	1	27
784275079609712640	1	29
722103758251958273	1	18
932372287470362625	0	0
946885136284610560	0	0
1020012919864659973	0	0
714908777854607360	0	0
706253816610603008	0	0
1143513035086188544	0	0
803158386552385536	1	22
756257569199394816	0	0
323841498842017792	0	0
1040325309122465792	1	17
1131021588265099264	0	0
551488062048305152	1	17
1067436057052962819	0	0
960853753103634432	0	0
714587171206856704	1	16
921026525943750660	0	0
685616270499299329	0	0
1130010534483517440	1	20
584384105166450689	1	15
1025847910414659586	0	0
818480634230349828	0	0
971102830416269312	1	18
1092597204420911104	0	0
832026549931028480	1	14
785668719674437632	0	0
897936923561537537	1	20
442805849317056512	1	20
366968733320757249	1	21
1014346364510244864	1	23
607742750373629952	1	19
691612598421159937	1	20
956316650579615744	0	0
772542373578481664	1	18
983112554154209282	1	24
1056351798473224192	1	20
1037833168747782144	1	24
1130884859625390081	0	0
587802932420157442	0	0
1025353283202740225	0	0
965362476677259264	1	16
689225485805486080	0	0
961253698738491392	0	0
981085940893466624	1	36
959114575860744192	0	0
1046928200402636800	0	0
849987170181959680	0	0
684623431694946304	0	0
948316318901600257	0	0
565588419523649536	1	20
469642536550559744	1	19
858033458530185222	0	0
1053101553354035200	0	0
1020421443505360897	0	0
954991223969931264	0	0
434185033428242432	1	20
474761581511704577	0	0
950860210968477696	0	0
796218340553424901	0	0
849807198498803712	1	20
601351788713811968	0	0
787817961717370880	1	20
950760533468233729	0	0
1001188283798339584	0	0
634068581173563392	1	21
986958055668465667	0	0
765594507052277761	1	25
1057988355881951232	1	29
807308095391203328	0	0
967381701860233217	1	33
1007368962135543813	0	0
843177009144451072	1	17
972566791594504192	0	0
1052585304769605632	0	0
876184442255093760	0	0
503659630707638272	1	21
854235579160121344	0	0
902042214238380033	0	0
932972409745035264	1	22
981285871663091712	1	22
898937601763225600	0	0
1010141468911177731	0	0
913253075971960832	1	23
714901299435667457	0	0
761226941055766529	0	0
758029019396857856	1	20
867209972739919872	1	16
945552285400227840	0	0
685955548571910145	0	0
1155691644907327488	0	0
628670976062943232	1	21
946079312318476288	0	0
1035131938464522240	1	25
826061297376698369	1	20
971647968691372032	0	0
749954874079580160	1	21
978271259984302084	0	0
716581218825945089	1	16
1096167362427084800	0	0
1079694439860232192	0	0
859626258078085123	0	0
896044196318126081	1	27
754041755813765121	0	0
949703415701045248	0	0
909917063589908485	0	0
1155544991697166341	0	0
563847180411097088	1	20
867479154731745281	0	0
1018174427211685889	0	0
767537465049493504	0	0
618456557878149121	0	0
687630819805016064	0	0
756652479375212544	0	0
973912262598647808	1	29
828702608617451520	1	59
711917924517330945	0	0
964207492061253632	1	40
721928507656253441	0	0
907611746319421440	0	0
878386076834029568	0	0
878102611777474560	0	0
584441059620556800	0	0
692692510087344128	0	0
762798852739047425	0	0
834160881877532673	0	0
664998384869224448	0	0
762254722954829824	1	31
997355972325756928	1	22
904227368545476608	1	17
429912101205725185	0	0
657930712423596032	0	0
647362510861897728	0	0
990996384009437184	0	0
851934110285266944	0	0
1067486208366923777	0	0
681522302555688963	1	52
956655655204646915	0	0
462803990934061056	1	17
349999371355561985	0	0
1033737286947618824	1	29
699727494379798529	0	0
777944859420286976	0	0
902975490692194304	0	0
633011649314713600	1	21
844051269459349504	0	0
1003399191387766784	1	50
844036495312850944	1	21
801511909606490119	0	0
419827388831506433	1	19
871845746672381953	1	28
1049785582770184192	0	0
1027444431195185154	0	0
1107560973668225024	0	0
971415033493245963	1	17
967933895382585344	1	40
884130573123538946	0	0
952693111662182400	0	0
717790798536916994	0	0
612630918101135360	0	0
1034996591583670272	1	30
559416661498159104	1	20
945842931679842304	1	19
691192639526346756	1	14
947566334518456320	0	0
483668546438713344	0	0
960909613351743488	1	19
18041742200672256	1	19
976408826164449280	0	0
803009837877444608	1	26
225615917231505408	0	0
686293273024032768	0	0
748255757829824513	0	0
988777632027340800	0	0
728592248334630912	1	20
1033306384648024065	0	0
1069674850673979392	1	20
741481613138272256	0	0
997140504994287616	1	19
776901793896816641	0	0
1067224718816686080	0	0
794595295258673153	1	17
1025506866636496897	0	0
1123729560057593856	0	0
821019437780398080	1	40
691234072761208833	0	0
845668096711049217	0	0
698851572361592832	0	0
697042384232845312	0	0
869394901116387329	0	0
693263008534024197	0	0
896473790112292864	1	27
883536429091094529	0	0
957063143921999874	0	0
1048624900385198082	0	0
581958714963394560	1	19
938514887659151363	1	19
1029517367901151232	0	0
794679776560742400	0	0
903021043136200704	0	0
375069317445853184	1	22
877991691633938432	1	21
1094616388503769089	1	29
1060393128597774336	0	0
948000351726182400	1	22
888915698826739712	1	19
491315699143286784	0	0
947677772671012864	1	20
1001278887689584640	0	0
1133645028918812672	0	0
1018528500939218945	1	20
364566544598040576	0	0
1046925850212483072	1	21
907671835206184962	1	24
950644290652323840	0	0
1010336736868741120	0	0
696858215485718528	0	0
838631234435600385	1	19
1000246537916592128	1	20
912121060530819073	0	0
987278549752205312	0	0
842327158538289152	0	0
611239354913136640	0	0
912023659518316544	0	0
935924473060093953	0	0
1059608761323700224	0	0
1137775961196310529	1	21
680521927522299904	0	0
849606704048287744	1	19
1020669391694958593	0	0
612847799256756225	0	0
939623148693196800	0	0
681439087568367616	1	29
984161030782595073	0	0
678098035042156544	0	0
1086070238217613312	1	19
1068527918286958592	1	22
825019626199326720	0	0
820045075824644097	0	0
606529954797518849	0	0
865669169823469569	0	0
1048726109980905472	0	0
440991345285419008	1	17
890368784141365249	0	0
933140866658635776	0	0
885191576942780416	1	21
663438133036507136	0	0
597247133838872576	0	0
844047128209117184	0	0
585882868393607168	0	0
803431052752470016	1	19
944674231576612865	1	21
1016900922578911232	0	0
1059218723456905216	0	0
1002306083497574400	0	0
1037365908904333313	0	0
1026835135625220097	0	0
1068209963779194880	0	0
641347074022207488	0	0
943140187563003905	0	0
801541819469332481	0	0
914185575741186048	1	42
805161470677884929	1	22
933775714771378176	0	0
715033617110437888	0	0
768866236696436736	0	0
590716707301363714	0	0
1010970426976227328	1	20
608409562656440320	0	0
845220275029495808	1	26
861243990145998848	0	0
854000740817408001	0	0
1039559267098009601	0	0
822173767384305665	1	23
813427566744924160	0	0
1048426274966986752	0	0
883664998937104385	1	19
945887308171051009	0	0
411160250876973057	1	21
693371703330762752	0	0
1022969852116393985	0	0
998387811043725313	1	26
804126195734499328	0	0
770262265958428672	0	0
1030395514771197953	1	64
852760941598920704	1	20
867141225484353536	0	0
922104809079046144	0	0
965418990322544640	0	0
947968526026969088	1	19
1098061858009800704	0	0
684898545334370304	1	16
1091503385587707905	0	0
1087740275877761024	0	0
1125118836884279296	0	0
1085615928002469893	0	0
1142432155076890626	0	0
768816996972634112	1	17
1137600098224037895	1	25
763513815443075077	1	19
819073613949206528	0	0
761300674172846080	0	0
1178085982492659712	1	19
909921876759085056	0	0
1170795086780731392	0	0
682986555926003712	0	0
874720903657140225	0	0
747591793215053825	0	0
557947752999448577	1	20
803817078834728960	1	21
917093797787570176	0	0
768199733827497987	1	21
933335446582648832	0	0
988088573609086982	0	0
1007790040188104711	0	0
1051213082737999873	0	0
731221372265848832	0	0
665079685827686400	0	0
917751953572159488	0	0
1062110652397891584	0	0
1173796157417353216	1	21
691616838866878464	0	0
724222436003205120	0	0
956968512223895552	0	0
981707249881149440	0	0
1142241439545380865	1	21
494159940676632577	0	0
941894423742476288	1	20
810945722296205313	0	0
664647797853982724	1	18
1060172053972688896	0	0
1104872334186434567	1	25
1018325910271868929	0	0
1052301852774158343	0	0
671760659810557952	0	0
671568995095457792	0	0
451040400896057344	0	0
900807894509146112	1	24
968713594992029701	0	0
601805759224160256	0	0
821758085043654657	1	70
905380576143835136	0	0
639334682346299392	0	0
747928322869497856	0	0
1009799520228728832	1	26
983700207161495552	0	0
904113734817337344	0	0
1042036082458718208	1	19
1016907248235438082	0	0
552834924089454593	0	0
977666681349771264	1	40
887741733550915585	0	0
948296965577674757	0	0
1037416992943140865	1	19
712330326098337792	0	0
1042415481213341696	0	0
789717491341664256	1	27
1156583534909431809	0	0
751933908355321856	0	0
589222037706518528	1	20
1060924579692957696	0	0
601573189261615104	1	20
597636852607225856	0	0
720007906481954816	0	0
952917472872747008	0	0
584419455431618560	0	0
965346089527382016	0	0
956581136418951171	0	0
794712352163696640	0	0
967604243405316096	0	0
975052057462890499	0	0
837110268303921152	0	0
1146415619245391872	1	21
941176158439194624	1	21
1091610898626740225	0	0
933727019938058240	1	29
1102113533372686336	0	0
622803854048915457	1	20
1035548483397271552	0	0
960878141232250880	0	0
705472998963355648	0	0
706824381331345408	1	20
1052959003171586048	0	0
995491199107698688	0	0
1096179723011530752	0	0
969613014604419072	1	23
609193786606923777	0	0
1026902884745707522	1	20
773945003127209985	0	0
739200866633162753	1	22
899235325540741120	0	0
968570250169147392	0	0
905820975962488834	1	59
1058867930807574530	1	43
1053279510303371264	0	0
1003662749065465858	0	0
745937552104890368	1	22
646515261332328448	0	0
1029228681338806272	0	0
1068729710425698305	0	0
970072336253833216	0	0
602585824270614528	0	0
601179616724819968	0	0
215067117937115138	1	50
978415287354589185	0	0
598063105344700416	1	18
679821704970027008	0	0
744382634416025601	1	20
1035031768510935040	1	20
804682026074996736	0	0
1107950621964017672	0	0
825789276776456192	0	0
1041288738763141120	0	0
856409402517139456	0	0
420354659417464832	1	45
1035131652589187072	0	0
1003345641106534402	0	0
652097556189724672	0	0
747903446443954176	0	0
759982056302608384	1	9
841130532788301825	1	29
706970230040469504	0	0
1013606686416887808	0	0
1015004115750080512	0	0
668498635995389954	0	0
983524702604943360	0	0
780313955940139008	0	0
870250092145541120	0	0
929887858831261696	0	0
579993087293964288	1	20
311990284491825152	0	0
868528822165147648	0	0
958051225525612544	0	0
764699570463006720	1	21
1009557300065939457	0	0
607200519166263297	0	0
1065020909717737478	0	0
1138303805970407424	0	0
899662547099541505	1	26
678918200839544832	0	0
958874546899226625	0	0
773402877016543232	1	18
837508626646433792	0	0
986102528621215744	1	21
1043882893066424321	0	0
560608901868302337	0	0
993947909770039297	0	0
965970594897395712	0	0
972588834641842177	0	0
996118870577500160	0	0
928272505504174080	0	0
1050385288982224897	0	0
990058095995912192	0	0
468764527853441025	0	0
1070716946499428353	0	0
974316330059956225	0	0
775032888391823361	0	0
600426713982566400	1	17
689503410161233920	1	17
1040737051124158464	1	30
677663349971267585	0	0
968946077939486720	1	20
698364373312602113	0	0
553702752032149505	1	21
1014206358617391105	0	0
861640851411402753	1	21
760463872759259137	0	0
898099257194024961	0	0
1039918695437557763	0	0
394415936025161728	1	21
759557618138353665	0	0
732217046528888832	0	0
1099450429220552706	0	0
441248448650567680	0	0
798420044468420608	1	18
818973842521485312	1	29
661374651956789248	1	24
607606905247285250	0	0
820054123886313477	0	0
717686821350604801	0	0
1092226243393736705	0	0
1017079044557365249	0	0
1176350907992281088	0	0
488411025650515968	0	0
1151559547175276545	1	20
1103376599259512833	1	20
[truncated: 201 more rows]
